# Supplementary material for: Genotyping from targeted NGS data based on a small set of SNPs correctly matches patient samples
Source: BMC Res Notes. 2025 Jul 2;18:270. doi: 10.1186/s13104-025-07348-3 (PMC12225085; doi:10.1186/s13104-025-07348-3)
Supplement: Supplementary file 1 — Additional file 1. BED file. tNGS panel design covering fully or partially the coding regions of 27 genes relevant for CLL pathogenesis, prognosis and/or prediction of treatment outcomes. [file 13104_2025_7348_MOESM1_ESM.bed]

track name=IAA24543_Designed description=Covered_bases solution_type=182 AmpliSeq_Version=7.454 workflow=dna ionVersion=4.0 db=hg19 reference=hg19 type=bedDetail color=77,175,74 priority=2.0
chr1	115251109	115251322	AMPL2219494	.	GENE_ID=NRAS;Pool=1
chr1	115252154	115252372	AMPL2289677	.	GENE_ID=NRAS;Pool=2
chr1	115256356	115256580	AMPL2218061	.	GENE_ID=NRAS;Pool=1
chr1	115256477	115256699	AMPL2218129	.	GENE_ID=NRAS;Pool=2
chr1	115258626	115258831	AMPL2218914	.	GENE_ID=NRAS;Pool=1
chr1	150549769	150549989	AMPL2151167	.	GENE_ID=MCL1;Pool=2
chr1	150550620	150550844	AMPL2150483	.	GENE_ID=MCL1;Pool=1
chr1	150550773	150551004	AMPL2150699	.	GENE_ID=MCL1;Pool=2
chr1	150551220	150551446	AMPL2150948	.	GENE_ID=MCL1;Pool=1
chr1	150551319	150551526	AMPL2150726	.	GENE_ID=MCL1;Pool=2
chr1	150551484	150551708	AMPL2150929	.	GENE_ID=MCL1;Pool=1
chr1	150551654	150551892	AMPL2150685	.	GENE_ID=MCL1;Pool=2
chr1	150551871	150552107	AMPL2150744	.	GENE_ID=MCL1;Pool=1
chr2	61717749	61717971	AMPL4112857	.	Pool=2;SUBMITTED_REGION=XPO1
chr2	61719097	61719308	AMPL2320722	.	Pool=1;SUBMITTED_REGION=XPO1
chr2	61719265	61719490	AMPL2320760	.	Pool=2;SUBMITTED_REGION=XPO1
chr2	61719483	61719708	AMPL3698980	.	Pool=1;SUBMITTED_REGION=XPO1
chr2	61719697	61719898	AMPL4112972	.	Pool=2;SUBMITTED_REGION=XPO1
chr2	111881252	111881441	AMPL3698882	.	GENE_ID=BCL2L11;Pool=1
chr2	111881380	111881605	AMPL3699039	.	GENE_ID=BCL2L11;Pool=2
chr2	111881570	111881769	AMPL3698808	.	GENE_ID=BCL2L11;Pool=1
chr2	111886105	111886322	AMPL3535735	.	GENE_ID=BCL2L11;Pool=1
chr2	111886241	111886363	AMPL3698842	.	GENE_ID=BCL2L11;Pool=2
chr2	111899794	111900016	AMPL3698971	.	GENE_ID=BCL2L11;Pool=2
chr2	111902027	111902246	AMPL4629116	.	GENE_ID=BCL2L11;Pool=1
chr2	111907572	111907793	AMPL3698960	.	GENE_ID=BCL2L11;Pool=2
chr2	111909359	111909582	AMPL4629125	.	GENE_ID=BCL2L11;Pool=1
chr2	111911350	111911570	AMPL3698956	.	GENE_ID=BCL2L11;Pool=2
chr2	111918886	111919113	AMPL3698826	.	GENE_ID=BCL2L11;Pool=1
chr2	111921685	111921894	AMPL3698905	.	GENE_ID=BCL2L11;Pool=2
chr2	198266439	198266581	AMPL2169835	.	Pool=1;SUBMITTED_REGION=SF3B
chr2	198266565	198266769	AMPL2169221	.	Pool=2;SUBMITTED_REGION=SF3B
chr2	198266720	198266944	AMPL2170269	.	Pool=1;SUBMITTED_REGION=SF3B
chr2	198267146	198267380	AMPL2170347	.	Pool=1;SUBMITTED_REGION=SF3B
chr2	198267347	198267560	AMPL2169815	.	Pool=2;SUBMITTED_REGION=SF3B
chr3	38180100	38180299	AMPL2189975	.	Pool=2;SUBMITTED_REGION=MYD8
chr3	38180275	38180513	AMPL2190264	.	Pool=1;SUBMITTED_REGION=MYD8
chr3	38180472	38180692	AMPL2189837	.	Pool=2;SUBMITTED_REGION=MYD8
chr3	38181307	38181531	AMPL2117900	.	Pool=1;SUBMITTED_REGION=MYD8
chr3	38181766	38181974	AMPL2189679	.	Pool=2;SUBMITTED_REGION=MYD8
chr3	38181902	38182048	AMPL2294167	.	Pool=1;SUBMITTED_REGION=MYD8
chr3	38182040	38182265	AMPL2310650	.	Pool=2;SUBMITTED_REGION=MYD8
chr3	38182216	38182360	AMPL2114513	.	Pool=1;SUBMITTED_REGION=MYD8
chr3	38182324	38182553	AMPL2310627	.	Pool=2;SUBMITTED_REGION=MYD8
chr3	38182550	38182693	AMPL2294355	.	Pool=1;SUBMITTED_REGION=MYD8
chr3	38182660	38182876	AMPL2294337	.	Pool=2;SUBMITTED_REGION=MYD8
chr4	153244011	153244231	AMPL4113140	.	Pool=1;SUBMITTED_REGION=FBXW
chr4	153244209	153244429	AMPL2743268	.	Pool=2;SUBMITTED_REGION=FBXW
chr4	153245268	153245491	AMPL2743365	.	Pool=1;SUBMITTED_REGION=FBXW
chr4	153245377	153245600	AMPL2310268	.	Pool=2;SUBMITTED_REGION=FBXW
chr4	153247142	153247369	AMPL2314043	.	Pool=1;SUBMITTED_REGION=FBXW
chr4	153247234	153247449	AMPL2743295	.	Pool=2;SUBMITTED_REGION=FBXW
chr4	153249288	153249512	AMPL2743655	.	Pool=1;SUBMITTED_REGION=FBXW
chr4	153249427	153249646	AMPL2311393	.	Pool=2;SUBMITTED_REGION=FBXW
chr4	153250783	153251003	AMPL851525	.	Pool=1;SUBMITTED_REGION=FBXW
chr4	153251814	153252033	AMPL4112768	.	Pool=2;SUBMITTED_REGION=FBXW
chr4	153253627	153253851	AMPL2743159	.	Pool=1;SUBMITTED_REGION=FBXW
chr4	153253788	153254002	AMPL2743564	.	Pool=2;SUBMITTED_REGION=FBXW
chr4	153258905	153259126	AMPL2743577	.	Pool=1;SUBMITTED_REGION=FBXW
chr4	153268055	153268201	AMPL2743427	.	Pool=1;SUBMITTED_REGION=FBXW
chr4	153268145	153268371	AMPL2743746	.	Pool=2;SUBMITTED_REGION=FBXW
chr4	153271097	153271315	AMPL2743683	.	Pool=2;SUBMITTED_REGION=FBXW
chr4	153273560	153273784	AMPL2743363	.	Pool=1;SUBMITTED_REGION=FBXW
chr4	153273737	153273962	AMPL2743488	.	Pool=2;SUBMITTED_REGION=FBXW
chr4	153303311	153303531	AMPL1104869	.	Pool=1;SUBMITTED_REGION=FBXW
chr4	153332280	153332502	AMPL2743083	.	Pool=1;SUBMITTED_REGION=FBXW
chr4	153332478	153332640	AMPL3483031	.	Pool=2;SUBMITTED_REGION=FBXW
chr4	153332548	153332769	AMPL3479086	.	Pool=1;SUBMITTED_REGION=FBXW
chr4	153332747	153332974	AMPL3480915	.	Pool=2;SUBMITTED_REGION=FBXW
chr6	44226916	44227142	AMPL3101931	.	Pool=2;SUBMITTED_REGION=NFKB
chr6	44227737	44227909	AMPL3101877	.	Pool=1;SUBMITTED_REGION=NFKB
chr6	44227863	44228075	AMPL2911388	.	Pool=2;SUBMITTED_REGION=NFKB
chr6	44228046	44228239	AMPL3698988	.	Pool=1;SUBMITTED_REGION=NFKB
chr6	44228214	44228394	AMPL2912292	.	Pool=2;SUBMITTED_REGION=NFKB
chr6	44229351	44229552	AMPL4112790	.	Pool=1;SUBMITTED_REGION=NFKB
chr6	44229367	44229592	AMPL3698908	.	Pool=2;SUBMITTED_REGION=NFKB
chr6	44230279	44230482	AMPL2911479	.	Pool=1;SUBMITTED_REGION=NFKB
chr6	44232696	44232864	AMPL2912109	.	Pool=2;SUBMITTED_REGION=NFKB
chr6	44232849	44233077	AMPL2912397	.	Pool=1;SUBMITTED_REGION=NFKB
chr6	44233058	44233298	AMPL2911963	.	Pool=2;SUBMITTED_REGION=NFKB
chr6	44233160	44233394	AMPL2912335	.	Pool=1;SUBMITTED_REGION=NFKB
chr6	44233360	44233581	AMPL2911922	.	Pool=2;SUBMITTED_REGION=NFKB
chr7	124463960	124464180	AMPL2780378	.	Pool=1;SUBMITTED_REGION=POT1
chr7	124465157	124465378	AMPL2780060	.	Pool=1;SUBMITTED_REGION=POT1
chr7	124465326	124465544	AMPL2779278	.	Pool=2;SUBMITTED_REGION=POT1
chr7	124467185	124467377	AMPL2780470	.	Pool=2;SUBMITTED_REGION=POT1
chr7	124469231	124469331	AMPL2780440	.	Pool=1;SUBMITTED_REGION=POT1
chr7	124469307	124469530	AMPL2779104	.	Pool=2;SUBMITTED_REGION=POT1
chr7	124475300	124475501	AMPL2779960	.	Pool=1;SUBMITTED_REGION=POT1
chr7	124481011	124481213	AMPL2779385	.	Pool=1;SUBMITTED_REGION=POT1
chr7	124481067	124481276	AMPL2779304	.	Pool=2;SUBMITTED_REGION=POT1
chr7	124482678	124482896	AMPL2780114	.	Pool=1;SUBMITTED_REGION=POT1
chr7	124482882	124483066	AMPL2779395	.	Pool=2;SUBMITTED_REGION=POT1
chr7	124486935	124487079	AMPL2779162	.	Pool=2;SUBMITTED_REGION=POT1
chr7	124491735	124491958	AMPL2779791	.	Pool=1;SUBMITTED_REGION=POT1
chr7	124491939	124492059	AMPL2780570	.	Pool=2;SUBMITTED_REGION=POT1
chr7	124492947	124493165	AMPL2779455	.	Pool=1;SUBMITTED_REGION=POT1
chr7	124493159	124493355	AMPL2780399	.	Pool=2;SUBMITTED_REGION=POT1
chr7	124498932	124499125	AMPL2779834	.	Pool=1;SUBMITTED_REGION=POT1
chr7	124499034	124499258	AMPL2778837	.	Pool=2;SUBMITTED_REGION=POT1
chr7	124503359	124503582	AMPL2780033	.	Pool=1;SUBMITTED_REGION=POT1
chr7	124503524	124503751	AMPL2780415	.	Pool=2;SUBMITTED_REGION=POT1
chr7	124510861	124511081	AMPL2779002	.	Pool=1;SUBMITTED_REGION=POT1
chr7	124511030	124511236	AMPL2780420	.	Pool=2;SUBMITTED_REGION=POT1
chr7	124532208	124532429	AMPL2779747	.	Pool=1;SUBMITTED_REGION=POT1
chr7	124532340	124532556	AMPL2780600	.	Pool=2;SUBMITTED_REGION=POT1
chr7	124537183	124537298	AMPL2778813	.	Pool=1;SUBMITTED_REGION=POT1
chr7	140453022	140453240	AMPL2068586	.	Pool=2;SUBMITTED_REGION=BRAF_exon15
chr9	139389901	139390121	AMPL2911349	.	Pool=1;SUBMITTED_REGION=NOTC
chr9	139390114	139390291	AMPL3698809	.	Pool=2;SUBMITTED_REGION=NOTC
chr9	139390443	139390594	AMPL2310646	.	Pool=1;SUBMITTED_REGION=NOTC
chr9	139390544	139390703	AMPL2743210	.	Pool=2;SUBMITTED_REGION=NOTC
chr9	139390687	139390924	AMPL2743311	.	Pool=1;SUBMITTED_REGION=NOTC
chr9	139390896	139391132	AMPL2743765	.	Pool=2;SUBMITTED_REGION=NOTC
chr9	139391108	139391275	AMPL2743512	.	Pool=1;SUBMITTED_REGION=NOTC
chr9	139391272	139391508	AMPL3471167	.	Pool=2;SUBMITTED_REGION=NOTC
chr9	139391482	139391716	AMPL2743374	.	Pool=1;SUBMITTED_REGION=NOTC
chr9	139391691	139391923	AMPL2743445	.	Pool=2;SUBMITTED_REGION=NOTC
chr9	139391845	139392081	AMPL2743527	.	Pool=1;SUBMITTED_REGION=NOTC
chr10	64572951	64573180	AMPL2611868	.	Pool=2;SUBMITTED_REGION=EGR2
chr10	64573137	64573330	AMPL4113045	.	Pool=1;SUBMITTED_REGION=EGR2
chr10	64573269	64573508	AMPL2606924	.	Pool=2;SUBMITTED_REGION=EGR2
chr10	64573450	64573686	AMPL2612272	.	Pool=1;SUBMITTED_REGION=EGR2
chr10	64573667	64573898	AMPL2611892	.	Pool=2;SUBMITTED_REGION=EGR2
chr10	64573880	64574102	AMPL2611118	.	Pool=1;SUBMITTED_REGION=EGR2
chr10	64574073	64574296	AMPL2611329	.	Pool=2;SUBMITTED_REGION=EGR2
chr10	64575507	64575734	AMPL2607653	.	Pool=1;SUBMITTED_REGION=EGR2
chr10	64575649	64575823	AMPL2611404	.	Pool=2;SUBMITTED_REGION=EGR2
chr11	64037609	64037837	AMPL3699004	.	GENE_ID=BAD;Pool=1
chr11	64038937	64039099	AMPL3699043	.	GENE_ID=BAD;Pool=1
chr11	64039091	64039305	AMPL3698978	.	GENE_ID=BAD;Pool=2
chr11	64051593	64051826	AMPL3699034	.	GENE_ID=BAD;Pool=1
chr11	64051665	64051864	AMPL4545246	.	GENE_ID=BAD;Pool=2
chr11	102195186	102195404	AMPL2911456	.	GENE_ID=BIRC3;Pool=1
chr11	102195316	102195541	AMPL2922094	.	GENE_ID=BIRC3;Pool=2
chr11	102195527	102195751	AMPL2922120	.	GENE_ID=BIRC3;Pool=1
chr11	102195729	102195953	AMPL2922130	.	GENE_ID=BIRC3;Pool=2
chr11	102195921	102196139	AMPL2922114	.	GENE_ID=BIRC3;Pool=1
chr11	102196169	102196345	AMPL2922144	.	GENE_ID=BIRC3;Pool=2
chr11	102198674	102198887	AMPL2922083	.	GENE_ID=BIRC3;Pool=2
chr11	102199513	102199663	AMPL2912337	.	GENE_ID=BIRC3;Pool=1
chr11	102199639	102199780	AMPL2912344	.	GENE_ID=BIRC3;Pool=2
chr11	102201722	102201919	AMPL3698966	.	GENE_ID=BIRC3;Pool=1
chr11	102201840	102202056	AMPL2911379	.	GENE_ID=BIRC3;Pool=2
chr11	102206672	102206893	AMPL4112912	.	GENE_ID=BIRC3;Pool=1
chr11	102206807	102207025	AMPL2912199	.	GENE_ID=BIRC3;Pool=2
chr11	102207382	102207590	AMPL4415423	.	GENE_ID=BIRC3;Pool=1
chr11	102207617	102207806	AMPL2912019	.	GENE_ID=BIRC3;Pool=2
chr11	102207786	102208002	AMPL2911769	.	GENE_ID=BIRC3;Pool=1
chr11	108098340	108098563	AMPL2149070	.	Pool=1;SUBMITTED_REGION=ATM
chr11	108098542	108098667	AMPL2149594	.	Pool=2;SUBMITTED_REGION=ATM
chr11	108099893	108100080	AMPL2149874	.	Pool=2;SUBMITTED_REGION=ATM
chr11	108106355	108106573	AMPL2094364	.	Pool=1;SUBMITTED_REGION=ATM
chr11	108114587	108114780	AMPL2148923	.	Pool=1;SUBMITTED_REGION=ATM
chr11	108114747	108114967	AMPL2149003	.	Pool=2;SUBMITTED_REGION=ATM
chr11	108115484	108115706	AMPL2149966	.	Pool=1;SUBMITTED_REGION=ATM
chr11	108115613	108115835	AMPL2148709	.	Pool=2;SUBMITTED_REGION=ATM
chr11	108117645	108117864	AMPL2112146	.	Pool=2;SUBMITTED_REGION=ATM
chr11	108119580	108119806	AMPL2150076	.	Pool=1;SUBMITTED_REGION=ATM
chr11	108119745	108119966	AMPL2149009	.	Pool=2;SUBMITTED_REGION=ATM
chr11	108121275	108121496	AMPL2278407	.	Pool=1;SUBMITTED_REGION=ATM
chr11	108121484	108121707	AMPL2277936	.	Pool=2;SUBMITTED_REGION=ATM
chr11	108121694	108121912	AMPL2278181	.	Pool=1;SUBMITTED_REGION=ATM
chr11	108122488	108122710	AMPL2149346	.	Pool=1;SUBMITTED_REGION=ATM
chr11	108122635	108122854	AMPL2149020	.	Pool=2;SUBMITTED_REGION=ATM
chr11	108123519	108123708	AMPL2148766	.	Pool=2;SUBMITTED_REGION=ATM
chr11	108124514	108124721	AMPL2149780	.	Pool=1;SUBMITTED_REGION=ATM
chr11	108124649	108124869	AMPL2149006	.	Pool=2;SUBMITTED_REGION=ATM
chr11	108126831	108127054	AMPL1988093	.	Pool=1;SUBMITTED_REGION=ATM
chr11	108126971	108127155	AMPL2149785	.	Pool=2;SUBMITTED_REGION=ATM
chr11	108128153	108128315	AMPL2150049	.	Pool=1;SUBMITTED_REGION=ATM
chr11	108128300	108128524	AMPL2149114	.	Pool=2;SUBMITTED_REGION=ATM
chr11	108129700	108129915	AMPL2150095	.	Pool=1;SUBMITTED_REGION=ATM
chr11	108137842	108138050	AMPL2278422	.	Pool=1;SUBMITTED_REGION=ATM
chr11	108137890	108138114	AMPL2148763	.	Pool=2;SUBMITTED_REGION=ATM
chr11	108139082	108139303	AMPL2149898	.	Pool=1;SUBMITTED_REGION=ATM
chr11	108139200	108139419	AMPL2148651	.	Pool=2;SUBMITTED_REGION=ATM
chr11	108141770	108141986	AMPL2149869	.	Pool=1;SUBMITTED_REGION=ATM
chr11	108141950	108142170	AMPL2150346	.	Pool=2;SUBMITTED_REGION=ATM
chr11	108143111	108143324	AMPL2278203	.	Pool=2;SUBMITTED_REGION=ATM
chr11	108143261	108143463	AMPL2277477	.	Pool=1;SUBMITTED_REGION=ATM
chr11	108143449	108143635	AMPL2277374	.	Pool=2;SUBMITTED_REGION=ATM
chr11	108150054	108150280	AMPL2148984	.	Pool=1;SUBMITTED_REGION=ATM
chr11	108150263	108150488	AMPL1988249	.	Pool=2;SUBMITTED_REGION=ATM
chr11	108151631	108151843	AMPL2150242	.	Pool=1;SUBMITTED_REGION=ATM
chr11	108151749	108151971	AMPL2149200	.	Pool=2;SUBMITTED_REGION=ATM
chr11	108153431	108153510	AMPL2795684	.	Pool=1;SUBMITTED_REGION=ATM
chr11	108153496	108153717	AMPL2149622	.	Pool=2;SUBMITTED_REGION=ATM
chr11	108154763	108154984	AMPL2070487	.	Pool=1;SUBMITTED_REGION=ATM
chr11	108154979	108155190	AMPL2148913	.	Pool=2;SUBMITTED_REGION=ATM
chr11	108155164	108155370	AMPL2148681	.	Pool=1;SUBMITTED_REGION=ATM
chr11	108158275	108158494	AMPL2069642	.	Pool=2;SUBMITTED_REGION=ATM
chr11	108159658	108159838	AMPL2116888	.	Pool=1;SUBMITTED_REGION=ATM
chr11	108159758	108159975	AMPL2278226	.	Pool=2;SUBMITTED_REGION=ATM
chr11	108160308	108160475	AMPL2150119	.	Pool=1;SUBMITTED_REGION=ATM
chr11	108160383	108160558	AMPL2149854	.	Pool=2;SUBMITTED_REGION=ATM
chr11	108163322	108163512	AMPL2150254	.	Pool=1;SUBMITTED_REGION=ATM
chr11	108163460	108163680	AMPL2149174	.	Pool=2;SUBMITTED_REGION=ATM
chr11	108163911	108164126	AMPL2148742	.	Pool=1;SUBMITTED_REGION=ATM
chr11	108164093	108164307	AMPL2149963	.	Pool=2;SUBMITTED_REGION=ATM
chr11	108165625	108165838	AMPL2149480	.	Pool=1;SUBMITTED_REGION=ATM
chr11	108167984	108168144	AMPL2149160	.	Pool=2;SUBMITTED_REGION=ATM
chr11	108170343	108170562	AMPL2149386	.	Pool=1;SUBMITTED_REGION=ATM
chr11	108170454	108170655	AMPL2117764	.	Pool=2;SUBMITTED_REGION=ATM
chr11	108172361	108172577	AMPL2149842	.	Pool=1;SUBMITTED_REGION=ATM
chr11	108173460	108173673	AMPL2148764	.	Pool=1;SUBMITTED_REGION=ATM
chr11	108173613	108173824	AMPL2149753	.	Pool=2;SUBMITTED_REGION=ATM
chr11	108175282	108175497	AMPL2149778	.	Pool=1;SUBMITTED_REGION=ATM
chr11	108175434	108175646	AMPL2150004	.	Pool=2;SUBMITTED_REGION=ATM
chr11	108178582	108178796	AMPL2278510	.	Pool=2;SUBMITTED_REGION=ATM
chr11	108180781	108180983	AMPL2148667	.	Pool=1;SUBMITTED_REGION=ATM
chr11	108180928	108181106	AMPL2149372	.	Pool=2;SUBMITTED_REGION=ATM
chr11	108183107	108183298	AMPL2150314	.	Pool=1;SUBMITTED_REGION=ATM
chr11	108186469	108186683	AMPL2114109	.	Pool=1;SUBMITTED_REGION=ATM
chr11	108186635	108186856	AMPL2149301	.	Pool=2;SUBMITTED_REGION=ATM
chr11	108188070	108188282	AMPL2149623	.	Pool=2;SUBMITTED_REGION=ATM
chr11	108190626	108190827	AMPL2070179	.	Pool=1;SUBMITTED_REGION=ATM
chr11	108191951	108192174	AMPL2150356	.	Pool=2;SUBMITTED_REGION=ATM
chr11	108196026	108196239	AMPL2149013	.	Pool=1;SUBMITTED_REGION=ATM
chr11	108196116	108196337	AMPL2150042	.	Pool=2;SUBMITTED_REGION=ATM
chr11	108196591	108196804	AMPL2148686	.	Pool=1;SUBMITTED_REGION=ATM
chr11	108196785	108196965	AMPL2150172	.	Pool=2;SUBMITTED_REGION=ATM
chr11	108198338	108198498	AMPL2149769	.	Pool=1;SUBMITTED_REGION=ATM
chr11	108199641	108199824	AMPL2149837	.	Pool=1;SUBMITTED_REGION=ATM
chr11	108199771	108199995	AMPL2149553	.	Pool=2;SUBMITTED_REGION=ATM
chr11	108200850	108201076	AMPL2148700	.	Pool=1;SUBMITTED_REGION=ATM
chr11	108201032	108201254	AMPL2149708	.	Pool=2;SUBMITTED_REGION=ATM
chr11	108202072	108202246	AMPL2148821	.	Pool=1;SUBMITTED_REGION=ATM
chr11	108202227	108202440	AMPL2149581	.	Pool=2;SUBMITTED_REGION=ATM
chr11	108202460	108202682	AMPL2148993	.	Pool=1;SUBMITTED_REGION=ATM
chr11	108202638	108202857	AMPL2149494	.	Pool=2;SUBMITTED_REGION=ATM
chr11	108203458	108203659	AMPL2148891	.	Pool=2;SUBMITTED_REGION=ATM
chr11	108204447	108204669	AMPL2149867	.	Pool=1;SUBMITTED_REGION=ATM
chr11	108204634	108204846	AMPL2149275	.	Pool=2;SUBMITTED_REGION=ATM
chr11	108205575	108205793	AMPL2149336	.	Pool=1;SUBMITTED_REGION=ATM
chr11	108205764	108205981	AMPL2149940	.	Pool=2;SUBMITTED_REGION=ATM
chr11	108206514	108206721	AMPL2149651	.	Pool=1;SUBMITTED_REGION=ATM
chr11	108213830	108214055	AMPL2277301	.	Pool=1;SUBMITTED_REGION=ATM
chr11	108214025	108214248	AMPL2277822	.	Pool=2;SUBMITTED_REGION=ATM
chr11	108216308	108216523	AMPL2149539	.	Pool=1;SUBMITTED_REGION=ATM
chr11	108216521	108216706	AMPL2149684	.	Pool=2;SUBMITTED_REGION=ATM
chr11	108217931	108218144	AMPL2116002	.	Pool=2;SUBMITTED_REGION=ATM
chr11	108224416	108224638	AMPL757057	.	Pool=1;SUBMITTED_REGION=ATM
chr11	108225463	108225687	AMPL2149344	.	Pool=2;SUBMITTED_REGION=ATM
chr11	108235732	108235951	AMPL2277306	.	Pool=1;SUBMITTED_REGION=ATM
chr11	108235921	108236146	AMPL2277275	.	Pool=2;SUBMITTED_REGION=ATM
chr11	108236078	108236298	AMPL2277788	.	Pool=1;SUBMITTED_REGION=ATM
chr12	25362714	25362877	AMPL2217129	.	GENE_ID=KRAS;Pool=2
chr12	25368329	25368553	AMPL2219321	.	GENE_ID=KRAS;Pool=1
chr12	25378400	25378612	AMPL2219854	.	GENE_ID=KRAS;Pool=1
chr12	25378561	25378753	AMPL2219647	.	GENE_ID=KRAS;Pool=2
chr12	25380062	25380281	AMPL2217242	.	GENE_ID=KRAS;Pool=1
chr12	25380260	25380364	AMPL2289858	.	GENE_ID=KRAS;Pool=2
chr12	25398184	25398405	AMPL2311609	.	GENE_ID=KRAS;Pool=2
chr16	81819514	81819713	AMPL2812669	.	GENE_ID=PLCG2;Pool=1
chr16	81819624	81819850	AMPL2115307	.	GENE_ID=PLCG2;Pool=2
chr16	81888026	81888249	AMPL2812723	.	GENE_ID=PLCG2;Pool=1
chr16	81891788	81892004	AMPL2812536	.	GENE_ID=PLCG2;Pool=2
chr16	81892565	81892789	AMPL3556904	.	GENE_ID=PLCG2;Pool=1
chr16	81902796	81903020	AMPL3559032	.	GENE_ID=PLCG2;Pool=2
chr16	81904353	81904577	AMPL2882683	.	GENE_ID=PLCG2;Pool=1
chr16	81914339	81914529	AMPL2124386	.	GENE_ID=PLCG2;Pool=1
chr16	81914521	81914718	AMPL2812714	.	GENE_ID=PLCG2;Pool=2
chr16	81916727	81916926	AMPL2812680	.	GENE_ID=PLCG2;Pool=1
chr16	81916878	81917104	AMPL2812468	.	GENE_ID=PLCG2;Pool=2
chr16	81922689	81922912	AMPL2882754	.	GENE_ID=PLCG2;Pool=2
chr16	81924942	81925168	AMPL2812224	.	GENE_ID=PLCG2;Pool=1
chr16	81925089	81925313	AMPL2126282	.	GENE_ID=PLCG2;Pool=2
chr16	81927209	81927433	AMPL2126824	.	GENE_ID=PLCG2;Pool=1
chr16	81929329	81929552	AMPL2113697	.	GENE_ID=PLCG2;Pool=2
chr16	81934071	81934301	AMPL2812336	.	GENE_ID=PLCG2;Pool=1
chr16	81934244	81934463	AMPL2812499	.	GENE_ID=PLCG2;Pool=2
chr16	81938991	81939208	AMPL2295228	.	GENE_ID=PLCG2;Pool=1
chr16	81941188	81941348	AMPL2812592	.	GENE_ID=PLCG2;Pool=1
chr16	81941286	81941505	AMPL2812921	.	GENE_ID=PLCG2;Pool=2
chr16	81941998	81942215	AMPL2119585	.	GENE_ID=PLCG2;Pool=2
chr16	81944047	81944221	AMPL2812619	.	GENE_ID=PLCG2;Pool=1
chr16	81944195	81944358	AMPL2812856	.	GENE_ID=PLCG2;Pool=2
chr16	81946127	81946344	AMPL2882778	.	GENE_ID=PLCG2;Pool=1
chr16	81953044	81953261	AMPL2812357	.	GENE_ID=PLCG2;Pool=1
chr16	81953115	81953309	AMPL2812657	.	GENE_ID=PLCG2;Pool=2
chr16	81954726	81954949	AMPL2812969	.	GENE_ID=PLCG2;Pool=2
chr16	81957027	81957251	AMPL2812467	.	GENE_ID=PLCG2;Pool=1
chr16	81960639	81960865	AMPL2812260	.	GENE_ID=PLCG2;Pool=2
chr16	81962018	81962240	AMPL2882598	.	GENE_ID=PLCG2;Pool=1
chr16	81965066	81965246	AMPL2812445	.	GENE_ID=PLCG2;Pool=1
chr16	81965223	81965417	AMPL2812719	.	GENE_ID=PLCG2;Pool=2
chr16	81967935	81968154	AMPL2882599	.	GENE_ID=PLCG2;Pool=2
chr16	81969756	81969984	AMPL2812951	.	GENE_ID=PLCG2;Pool=1
chr16	81969880	81970108	AMPL2812567	.	GENE_ID=PLCG2;Pool=2
chr16	81971214	81971440	AMPL2812422	.	GENE_ID=PLCG2;Pool=1
chr16	81971383	81971606	AMPL2812137	.	GENE_ID=PLCG2;Pool=2
chr16	81972329	81972547	AMPL2117461	.	GENE_ID=PLCG2;Pool=1
chr16	81973441	81973652	AMPL2812703	.	GENE_ID=PLCG2;Pool=1
chr16	81973555	81973761	AMPL2812309	.	GENE_ID=PLCG2;Pool=2
chr16	81979698	81979926	AMPL2812463	.	GENE_ID=PLCG2;Pool=2
chr16	81990291	81990525	AMPL2812165	.	GENE_ID=PLCG2;Pool=1
chr16	81991463	81991686	AMPL2812284	.	GENE_ID=PLCG2;Pool=2
chr17	7572852	7573030	AMPL2149611	.	Pool=1;SUBMITTED_REGION=TP53
chr17	7573864	7574045	AMPL2149357	.	Pool=2;SUBMITTED_REGION=TP53
chr17	7576494	7576706	AMPL2149046	.	Pool=1;SUBMITTED_REGION=TP53
chr17	7576592	7576814	AMPL2183043	.	Pool=2;SUBMITTED_REGION=TP53
chr17	7576784	7577009	AMPL2112143	.	Pool=1;SUBMITTED_REGION=TP53
chr17	7576971	7577195	AMPL2149291	.	Pool=2;SUBMITTED_REGION=TP53
chr17	7577403	7577614	AMPL2149303	.	Pool=1;SUBMITTED_REGION=TP53
chr17	7578143	7578375	AMPL2171112	.	Pool=2;SUBMITTED_REGION=TP53
chr17	7578309	7578518	AMPL2149367	.	Pool=1;SUBMITTED_REGION=TP53
chr17	7578443	7578595	AMPL2171102	.	Pool=2;SUBMITTED_REGION=TP53
chr17	7579157	7579366	AMPL2171103	.	Pool=1;SUBMITTED_REGION=TP53
chr17	7579324	7579551	AMPL2148654	.	Pool=2;SUBMITTED_REGION=TP53
chr17	7579528	7579755	AMPL2171109	.	Pool=1;SUBMITTED_REGION=TP53
chr17	7579738	7579960	AMPL2149653	.	Pool=2;SUBMITTED_REGION=TP53
chr18	57567323	57567559	AMPL4629166	.	GENE_ID=PMAIP1;Pool=1
chr18	57569818	57570042	AMPL4629152	.	GENE_ID=PMAIP1;Pool=2
chr18	60795829	60796029	AMPL3101904	.	GENE_ID=BCL2;Pool=1
chr18	60985219	60985439	AMPL3101783	.	GENE_ID=BCL2;Pool=2
chr18	60985376	60985551	AMPL3101936	.	GENE_ID=BCL2;Pool=1
chr18	60985531	60985751	AMPL3101856	.	GENE_ID=BCL2;Pool=2
chr18	60985593	60985825	AMPL2190620	.	GENE_ID=BCL2;Pool=1
chr18	60985809	60986042	AMPL2189116	.	GENE_ID=BCL2;Pool=2
chr19	1438409	1438634	AMPL3699066	.	GENE_ID=RPS15;Pool=1
chr19	1438776	1439012	AMPL3699037	.	GENE_ID=RPS15;Pool=2
chr19	1440009	1440245	AMPL3698909	.	GENE_ID=RPS15;Pool=1
chr19	1440177	1440418	AMPL3699055	.	GENE_ID=RPS15;Pool=2
chr19	1440407	1440620	AMPL3698815	.	GENE_ID=RPS15;Pool=1
chr19	47724876	47725107	AMPL4629171	.	GENE_ID=BBC3;Pool=1
chr19	47725077	47725306	AMPL4629158	.	GENE_ID=BBC3;Pool=2
chr19	47729786	47730021	AMPL4629164	.	GENE_ID=BBC3;Pool=2
chr19	47731363	47731584	AMPL4629176	.	GENE_ID=BBC3;Pool=1
chr19	47731649	47731890	AMPL4629155	.	GENE_ID=BBC3;Pool=2
chr19	47735658	47735879	AMPL4629145	.	GENE_ID=BBC3;Pool=1
chr19	49458042	49458274	AMPL2411500	.	GENE_ID=BAX;Pool=2
chr19	49458656	49458874	AMPL4629129	.	GENE_ID=BAX;Pool=1
chr19	49458880	49459061	AMPL4629172	.	GENE_ID=BAX;Pool=2
chr19	49458949	49459173	AMPL2412455	.	GENE_ID=BAX;Pool=1
chr19	49459411	49459643	AMPL2414010	.	GENE_ID=BAX;Pool=2
chr19	49463966	49464164	AMPL2412953	.	GENE_ID=BAX;Pool=1
chr19	49464110	49464335	AMPL2414163	.	GENE_ID=BAX;Pool=2
chr19	49464323	49464474	AMPL2413031	.	GENE_ID=BAX;Pool=1
chr19	49464668	49464823	AMPL2413322	.	GENE_ID=BAX;Pool=2
chr19	49464777	49464911	AMPL2413888	.	GENE_ID=BAX;Pool=1
chr19	49464886	49465034	AMPL2413872	.	GENE_ID=BAX;Pool=2
chr20	30253530	30253753	AMPL3698932	.	GENE_ID=BCL2L1;Pool=1
chr20	30253749	30253977	AMPL3698934	.	GENE_ID=BCL2L1;Pool=2
chr20	30309292	30309521	AMPL3698856	.	GENE_ID=BCL2L1;Pool=1
chr20	30309510	30309718	AMPL3698805	.	GENE_ID=BCL2L1;Pool=2
chr20	30309711	30309938	AMPL3698862	.	GENE_ID=BCL2L1;Pool=1
chr20	30309902	30310126	AMPL3698887	.	GENE_ID=BCL2L1;Pool=2
chr22	18218261	18218487	AMPL3699018	.	GENE_ID=BID;Pool=1
chr22	18220583	18220805	AMPL4538116	.	GENE_ID=BID;Pool=1
chr22	18220785	18221008	AMPL4536094	.	GENE_ID=BID;Pool=2
chr22	18222019	18222234	AMPL3699015	.	GENE_ID=BID;Pool=1
chr22	18222195	18222288	AMPL3698828	.	GENE_ID=BID;Pool=2
chr22	18226517	18226736	AMPL3699040	.	GENE_ID=BID;Pool=1
chr22	18226577	18226801	AMPL4629146	.	GENE_ID=BID;Pool=2
chr22	18232799	18233031	AMPL3699049	.	GENE_ID=BID;Pool=2
chr22	18256240	18256456	AMPL3698993	.	GENE_ID=BID;Pool=1
chr22	18256389	18256591	AMPL3698949	.	GENE_ID=BID;Pool=2
chr22	23054780	23055009	AMPL4629165	.	Pool=1;SUBMITTED_REGION=IGLV3-21
chr22	23054956	23055179	AMPL3698994	.	Pool=2;SUBMITTED_REGION=IGLV3-21
chr22	23055139	23055373	AMPL3698857	.	Pool=1;SUBMITTED_REGION=IGLV3-21
chr22	23055311	23055541	AMPL3698963	.	Pool=2;SUBMITTED_REGION=IGLV3-21
chr22	23055488	23055704	AMPL3699056	.	Pool=1;SUBMITTED_REGION=IGLV3-21
chr22	23230153	23230355	AMPL2267202	.	GENE_ID=IGLL5;Pool=1
chr22	23230245	23230448	AMPL2267191	.	GENE_ID=IGLL5;Pool=2
chr22	23235839	23235991	AMPL2267190	.	GENE_ID=IGLL5;Pool=1
chr22	23235967	23236143	AMPL2267205	.	GENE_ID=IGLL5;Pool=2
chr22	23237518	23237722	AMPL2267185	.	GENE_ID=IGLL5;Pool=1
chr22	23237670	23237892	AMPL2267201	.	GENE_ID=IGLL5;Pool=2
chr22	23241666	23241891	AMPL4629131	.	Pool=2;SUBMITTED_REGION=IGLJ2
chr22	23247002	23247235	AMPL4629127	.	Pool=1;SUBMITTED_REGION=IGLJ3
chrX	100604744	100604968	AMPL3479659	.	GENE_ID=BTK;Pool=2
chrX	100608143	100608365	AMPL2114688	.	GENE_ID=BTK;Pool=1
chrX	100608781	100609002	AMPL2911855	.	GENE_ID=BTK;Pool=2
chrX	100609511	100609739	AMPL2922099	.	GENE_ID=BTK;Pool=1
chrX	100610951	100611168	AMPL2912150	.	GENE_ID=BTK;Pool=1
chrX	100611112	100611338	AMPL2911749	.	GENE_ID=BTK;Pool=2
chrX	100611741	100611961	AMPL4308884	.	GENE_ID=BTK;Pool=2
chrX	100612323	100612550	AMPL2911342	.	GENE_ID=BTK;Pool=1
chrX	100612503	100612723	AMPL2911821	.	GENE_ID=BTK;Pool=2
chrX	100613271	100613496	AMPL4308190	.	GENE_ID=BTK;Pool=1
chrX	100613501	100613696	AMPL4306447	.	GENE_ID=BTK;Pool=2
chrX	100614169	100614372	AMPL2912024	.	GENE_ID=BTK;Pool=1
chrX	100615051	100615270	AMPL4307577	.	GENE_ID=BTK;Pool=2
chrX	100615360	100615581	AMPL2922151	.	GENE_ID=BTK;Pool=1
chrX	100615565	100615781	AMPL2922139	.	GENE_ID=BTK;Pool=2
chrX	100617039	100617252	AMPL4311101	.	GENE_ID=BTK;Pool=1
chrX	100617517	100617739	AMPL2911612	.	GENE_ID=BTK;Pool=2
chrX	100624961	100625122	AMPL2912038	.	GENE_ID=BTK;Pool=1
chrX	100626525	100626751	AMPL2113702	.	GENE_ID=BTK;Pool=2
chrX	100629430	100629655	AMPL2911321	.	GENE_ID=BTK;Pool=1
chrX	100630107	100630331	AMPL2922096	.	GENE_ID=BTK;Pool=2
chrX	100645352	100645572	AMPL2912028	.	GENE_ID=BTK;Pool=1
