# Supplementary material for: Genotyping from targeted NGS data based on a small set of SNPs correctly matches patient samples
Source: BMC Res Notes. 2025 Jul 2;18:270. doi: 10.1186/s13104-025-07348-3 (PMC12225085; doi:10.1186/s13104-025-07348-3)
Supplement: Supplementary file 2 — Additional file 2. BED file. List of 77 informative SNPs found in the genomic regions covered by the sequencing panel (Additional file 1). [file 13104_2025_7348_MOESM2_ESM.bed]

chr	start	ref	alt	rsid
chr1	115256669	G	A	rs969273
chr1	150552042	G	A	rs16837903
chr2	111886332	C	T	rs13429049
chr2	111907691	T	C	rs724710
chr4	153332380	T	G	rs12644477
chr6	44228162	G	A	rs2233437
chr7	124465509	A	C	rs10250202
chr7	124469267	A	T	rs10263573
chr7	124481245	G	A	rs3815221
chr7	124486980	T	C	rs7794637
chr7	124492038	T	C	rs7784168
chr7	124499002	A	C	rs6977407
chr7	124499003	T	A	rs6959712
chr9	139391636	G	A	rs2229974
chr11	64039175	G	A	rs2286615
chr11	102199611	A	T	rs10895289
chr11	102207024	C	T	rs7124969
chr11	102207851	G	A	rs1055088
chr11	108143182	C	T	rs664677
chr11	108175462	G	A	rs1801516
chr11	108225483	C	T	rs664982
chr11	108225661	A	G	rs664143
chr12	25362777	A	G	rs1137282
chr12	25378456	T	C	rs76433096
chr12	25380071	T	G	rs11836509
chr16	81819768	T	C	rs1143685
chr16	81819820	G	A	rs4294811
chr16	81888152	A	G	rs1143686
chr16	81888237	G	C	rs4072828
chr16	81891998	G	C	rs4341734
chr16	81892708	T	A	rs4888183
chr16	81902797	A	G	rs12445580
chr16	81902990	G	A	rs4889419
chr16	81904375	C	A	rs35039495
chr16	81914583	C	T	rs11865395
chr16	81914619	A	C	rs41305761
chr16	81917099	G	T	rs6564928
chr16	81927217	G	C	rs4889430
chr16	81929488	C	T	rs1143688
chr16	81939150	G	C	rs4435248
chr16	81941319	C	T	rs1143689
chr16	81941444	C	T	rs71400183
chr16	81954789	C	G	rs12446127
chr16	81962071	A	C	rs4366702
chr16	81971403	T	C	rs1071644
chr16	81971582	A	G	rs4258608
chr17	7577407	A	C	rs12951053
chr17	7577427	G	A	rs12947788
chr17	7579472	G	C	rs1042522
chr17	7579801	G	C	rs1642785
chr18	60985879	T	C	rs1801018
chr19	49458262	C	T	rs4645881
chr19	49459104	A	G	rs1805419
chr19	49464971	G	A	rs704243
chr22	18218441	A	C	rs4819624
chr22	18218464	T	C	rs181382
chr22	18218475	C	G	rs181383
chr22	18220831	A	G	rs11538
chr22	18222089	C	A	rs372897
chr22	18222263	A	G	rs181390
chr22	18226521	C	T	rs738094
chr22	23054916	G	T	rs5759408
chr22	23055331	T	C	rs1972840
chr22	23055421	G	A	rs1985790
chr22	23055440	C	A	rs1008910
chr22	23055533	G	A	rs4446155
chr22	23055539	G	T	rs1985791
chr22	23241705	G	A	rs62218846
chr22	23241864	G	A	rs463830
chr22	23247028	A	G	rs464478
chr22	23247082	C	G	rs2009433
chrX	100604757	T	G	rs700
chrX	100608191	G	A	rs1135363
chrX	100609547	G	A	rs2071223
chrX	100611285	T	C	rs3747288
chrX	100615478	C	T	rs2855259
chrX	100645467	T	C	rs5951308
