# Supplementary material for: Genotyping from targeted NGS data based on a small set of SNPs correctly matches patient samples
Source: BMC Res Notes. 2025 Jul 2;18:270. doi: 10.1186/s13104-025-07348-3 (PMC12225085; doi:10.1186/s13104-025-07348-3)
Supplement: Supplementary file 3 — Additional file 3. Excel table (XLSX file). Pairwise concordance of samples from the first analysed cohort of patients (n=926). The table was originally generated by the swap_checker() function in CSV format and then Excel was used to highlight unexpected pairs. [file 13104_2025_7348_MOESM3_ESM.xlsx]

## Sheet: Tabelle2
X_bam	Y_bam	concordant_snps	discordant_snps	discordant_snps_detailed	fract_concordant_snps	cor_coef	XY_possibly_paired		fract_concordant_snps = fraction of concordant SNPs
CLL-055550-02S6593-TP1_S06_L001_R1_001.cutadapt.alignMEM.dedupOptPIC.realignGATK.reads	CLL-055550-66S00337-TP2-aa_S61_L001_R1_001.cutadapt.alignMEM.dedupOptPIC.realignGATK.reads	23	5	chr18:60985879,chr22:18226521,chr22:23054916,chr22:23055539,chr6:44228162	0.821429	0.909046	Yes		cor_coef = correlation coefficient
CLL-055556-02S6762-TP1_S71_L001_R1_001.cutadapt.alignMEM.dedupOptPIC.realignGATK.reads	CLL-055556-02S65771-TP2-aa_S77_L001_R1_001.cutadapt.alignMEM.dedupOptPIC.realignGATK.reads	27	1	chr11:102207851	0.964286	0.979746	Yes
CLL-07685550-01S60463-TP1_S78_L001_R1_001.cutadapt.alignMEM.dedupOptPIC.realignGATK.reads	CLL-07685550-66S20259-TP2-aa_S86_L001_R1_001.cutadapt.alignMEM.dedupOptPIC.realignGATK.reads	25	3	chr11:102207851,chr11:108225483,chr1:150552042	0.892857	0.969766	Yes
CLL-07685556-01S66814-TP1_S85_L001_R1_001.cutadapt.alignMEM.dedupOptPIC.realignGATK.reads	CLL-07685556-65S07139-TP2-aa_S3_L001_R1_001.cutadapt.alignMEM.dedupOptPIC.realignGATK.reads	24	4	chr11:102207851,chr11:108225483,chr22:23241705,chrX:100611285	0.857143	0.997398	Yes
CLL-07685557-02S5082-TP1_S81_L001_R1_001.cutadapt.alignMEM.dedupOptPIC.realignGATK.reads	CLL-07685557-04S60342-aa-TP2_S00_L001_R1_001.cutadapt.alignMEM.dedupOptPIC.realignGATK.reads	22	6	chr17:7579801,chr18:60985879,chr1:115256669,chr22:23055539,chr2:111907691,chrX:100611285	0.785714	0.99772	Yes
CLL-095550-02S0531-TP1_S67_L001_R1_001.cutadapt.alignMEM.dedupOptPIC.realignGATK.reads	CLL-095550-04S60982-aa-TP2_S85_L001_R1_001.cutadapt.alignMEM.dedupOptPIC.realignGATK.reads	23	5	chr16:81902797,chr16:81914583,chr16:81927217,chr1:115256669,chr22:23055539	0.821429	0.998355	Yes
CLL-0255550-02S0732-TP1_S64_L001_R1_001.cutadapt.alignMEM.dedupOptPIC.realignGATK.reads	CLL-0255550-66S526187-A00-TP2-aa_S1_L001_R1_001.cutadapt.alignMEM.dedupOptPIC.realignGATK.reads	25	3	chr12:25378456,chr22:23055539,chr22:23241705	0.892857	0.996706	Yes
CLL-665550-02S6409-TP1_S83_L001_R1_001.cutadapt.alignMEM.dedupOptPIC.realignGATK.reads	CLL-665550-60S8010-TP2-aa_S82_L001_R1_001.cutadapt.alignMEM.dedupOptPIC.realignGATK.reads	23	5	chr11:102207851,chr16:81819768,chr22:23055539,chr22:23241705,chr2:111907691	0.821429	0.989201	Yes
CLL-57305556-02S6668-TP1_S68_L001_R1_001.cutadapt.alignMEM.dedupOptPIC.realignGATK.reads	CLL-57305556-66S6453-TP2-aa_S9_L001_R1_001.cutadapt.alignMEM.dedupOptPIC.realignGATK.reads	26	2	chr11:108225483,chr2:111907691	0.928571	0.99849	Yes
CLL-58095550-02S0166-TP1_S79_L001_R1_001.cutadapt.alignMEM.dedupOptPIC.realignGATK.reads	CLL-58095550-67S36069-TP2-aa_S08_L001_R1_001.cutadapt.alignMEM.dedupOptPIC.realignGATK.reads	27	1	chr6:44228162	0.964286	0.995839	Yes
CLL-07685506-02S1624-TP1-aa_S66_L001_R1_001.cutadapt.alignMEM.dedupOptPIC.realignGATK.reads	CLL-07685506-60S00797-TP2-aa_S80_L001_R1_001.cutadapt.alignMEM.dedupOptPIC.realignGATK.reads	26	2	chr17:7579801,chr22:23241705	0.928571	0.999543	Yes
CLL-08865556-02S2985-TP1-aa_S80_L001_R1_001.cutadapt.alignMEM.dedupOptPIC.realignGATK.reads	CLL-08865556-66S12324-TP2-aa_S76_L001_R1_001.cutadapt.alignMEM.dedupOptPIC.realignGATK.reads	24	4	chr16:81902797,chr17:7579801,chr18:60985879,chr6:44228162	0.857143	0.990544	Yes
CLL-55095556-02S9403-TP1-aa_S89_L001_R1_001.cutadapt.alignMEM.dedupOptPIC.realignGATK.reads	CLL-55095556-66S3233-aa-TP2_S70_L001_R1_001.cutadapt.alignMEM.dedupOptPIC.realignGATK.reads	20	8	chr11:108225483,chr16:81927217,chr17:7579801,chr1:115256669,chr22:23241705,chr7:124469267,chr9:139391636,chrX:100611285	0.714286	0.996141	Yes
CLL-6625557-02S1397-TP1-aa_S9_L001_R1_001.cutadapt.alignMEM.dedupOptPIC.realignGATK.reads	CLL-6625557-60S60018-TP2-aa_S76_L001_R1_001.cutadapt.alignMEM.dedupOptPIC.realignGATK.reads	26	2	chr1:150552042,chrX:100611285	0.928571	0.997434	Yes
CLL-67065550-02S2813-TP1-aa_S79_L001_R1_001.cutadapt.alignMEM.dedupOptPIC.realignGATK.reads	CLL-67065550-60S02248-TP2-aa_S3_L001_R1_001.cutadapt.alignMEM.dedupOptPIC.realignGATK.reads	28	0		1	0.999712	Yes
CLL-6235557-02S2668-TP1-aa_S02_L001_R1_001.cutadapt.alignMEM.dedupOptPIC.realignGATK.reads	CLL-6235557-04S4887-aa-TP2_S09_L001_R1_001.cutadapt.alignMEM.dedupOptPIC.realignGATK.reads	22	6	chr11:108225483,chr12:25378456,chr16:81941319,chr17:7579801,chr19:49459104,chrX:100611285	0.785714	0.993903	Yes
CLL-57675556-02S9674-TP1-aa_S60_L001_R1_001.cutadapt.alignMEM.dedupOptPIC.realignGATK.reads	CLL-57675556-66S0170-TP2-aa_S85_L001_R1_001.cutadapt.alignMEM.dedupOptPIC.realignGATK.reads	24	4	chr11:102207851,chr22:23054916,chr22:23055539,chr22:23247082	0.857143	0.993966	Yes
CLL-7675559-02S1964-TP1-aa_S78_L001_R1_001.cutadapt.alignMEM.dedupOptPIC.realignGATK.reads	CLL-7675559-60S7225-TP2-aa_S85_L001_R1_001.cutadapt.alignMEM.dedupOptPIC.realignGATK.reads	26	2	chr22:23241705,chrX:100611285	0.928571	0.999423	Yes
CLL-57935558-02S9281-TP1-aa_S77_L001_R1_001.cutadapt.alignMEM.dedupOptPIC.realignGATK.reads	CLL-57935558-67S48646-TP2-aa_S63_L001_R1_001.cutadapt.alignMEM.dedupOptPIC.realignGATK.reads	28	0		1	0.99952	Yes
CLL-57475559-02S3556-TP1-aa_S03_L001_R1_001.cutadapt.alignMEM.dedupOptPIC.realignGATK.reads	CLL-57475559-67S31474-TP2-aa_S77_L001_R1_001.cutadapt.alignMEM.dedupOptPIC.realignGATK.reads	27	1	chr11:108225483	0.964286	0.999323	Yes
CLL-805550-02S8634-TP1-aa_S61_L001_R1_001.cutadapt.alignMEM.dedupOptPIC.realignGATK.reads	CLL-805550-60S66321-TP2-aa_S03_L001_R1_001.cutadapt.alignMEM.dedupOptPIC.realignGATK.reads	25	3	chr22:18226521,chr22:23054916,chrX:100611285	0.892857	0.998134	Yes
CLL-95550-02S4893-TP1-aa_S05_L001_R1_001.cutadapt.alignMEM.dedupOptPIC.realignGATK.reads	CLL-95550-67S21829-TP2-aa_S0_L001_R1_001.cutadapt.alignMEM.dedupOptPIC.realignGATK.reads	26	2	chr11:102207851,chr17:7579801	0.928571	0.996388	Yes
CLL-805558-02S3355-TP1-aa_S7_L001_R1_001.cutadapt.alignMEM.dedupOptPIC.realignGATK.reads	CLL-805558-67S056474-TP2-aa_S07_L001_R1_001.cutadapt.alignMEM.dedupOptPIC.realignGATK.reads	27	1	chr11:102207851	0.964286	0.991898	Yes
CLL-56075550-02S00580-TP1-aa_S64_L001_R1_001.cutadapt.alignMEM.dedupOptPIC.realignGATK.reads	CLL-56075550-60S01471-TP2-aa_S83_L001_R1_001.cutadapt.alignMEM.dedupOptPIC.realignGATK.reads	28	0		1	0.999757	Yes
CLL-7575556-02S00851-TP1-aa_S1_L001_R1_001.cutadapt.alignMEM.dedupOptPIC.realignGATK.reads	CLL-7575556-66S28884-TP2-aa_S68_L001_R1_001.cutadapt.alignMEM.dedupOptPIC.realignGATK.reads	26	2	chr16:81971403,chr22:23241705	0.928571	0.999125	Yes
CLL-57675552-02S05684-TP1-aa_S81_L001_R1_001.cutadapt.alignMEM.dedupOptPIC.realignGATK.reads	CLL-57675552-04S02193-TP2-aa_S6_L001_R1_001.cutadapt.alignMEM.dedupOptPIC.realignGATK.reads	25	3	chr16:81971403,chr4:153332380,chr7:124469267	0.892857	0.999246	Yes
CLL-57475552-02S05683-TP1-aa_S85_L001_R1_001.cutadapt.alignMEM.dedupOptPIC.realignGATK.reads	CLL-57475552-66S3722-TP2-aa_S75_L001_R1_001.cutadapt.alignMEM.dedupOptPIC.realignGATK.reads	23	5	chr16:81914583,chr17:7579801,chr22:23055539,chr9:139391636,chrX:100611285	0.821429	0.999217	Yes
CLL-57475552-02S05683-TP1-aa_S85_L001_R1_001.cutadapt.alignMEM.dedupOptPIC.realignGATK.reads	CLL-57475552-60S09480-TP2-aa_S70_L001_R1_001.cutadapt.alignMEM.dedupOptPIC.realignGATK.reads	26	2	chr22:23054916,chr22:23055539	0.928571	0.998892	Yes
CLL-58955550-02S4074-TP1-aa_S09_L001_R1_001.cutadapt.alignMEM.dedupOptPIC.realignGATK.reads	CLL-58955550-60S07854-TP2-aa_S68_L001_R1_001.cutadapt.alignMEM.dedupOptPIC.realignGATK.reads	24	4	chr16:81914583,chr22:23055539,chr22:23247082,chrX:100611285	0.857143	0.997278	Yes
CLL-52255556-02S00296-TP1-aa_S71_L001_R1_001.cutadapt.alignMEM.dedupOptPIC.realignGATK.reads	CLL-52255556-60S2812-TP2-aa_S67_L001_R1_001.cutadapt.alignMEM.dedupOptPIC.realignGATK.reads	23	5	chr16:81914583,chr1:150552042,chr4:153332380,chr9:139391636,chrX:100611285	0.821429	0.998345	Yes
CLL-07935550-02S00138-TP1-aa_S75_L001_R1_001.cutadapt.alignMEM.dedupOptPIC.realignGATK.reads	CLL-07935550-60S60716-TP2-aa_S88_L001_R1_001.cutadapt.alignMEM.dedupOptPIC.realignGATK.reads	26	2	chr22:23054916,chr22:23247082	0.928571	0.998207	Yes
CLL-08485550-02S05709-TP1-aa_S9_L001_R1_001.cutadapt.alignMEM.dedupOptPIC.realignGATK.reads	CLL-08485550-60S00400-TP2-aa_S06_L001_R1_001.cutadapt.alignMEM.dedupOptPIC.realignGATK.reads	25	3	chr11:102207851,chr11:108225483,chr16:81914583	0.892857	0.98559	Yes
CLL-02125556-02S4943-TP1-aa_S01_L001_R1_001.cutadapt.alignMEM.dedupOptPIC.realignGATK.reads	CLL-02125556-67S23807-TP2-aa_S04_L001_R1_001.cutadapt.alignMEM.dedupOptPIC.realignGATK.reads	24	4	chr11:102207851,chr16:81954789,chr17:7579801,chr22:23055539	0.857143	0.997714	Yes
CLL-2715556-02S07215-TP1-aa_S73_L001_R1_001.cutadapt.alignMEM.dedupOptPIC.realignGATK.reads	CLL-2715556-66S0711-TP2-aa_S63_L001_R1_001.cutadapt.alignMEM.dedupOptPIC.realignGATK.reads	27	1	chr4:153332380	0.964286	0.998982	Yes
CLL-52715557-02S08010-TP1-aa_S60_L001_R1_001.cutadapt.alignMEM.dedupOptPIC.realignGATK.reads	CLL-52715557-65S08442-TP2-aa_S76_L001_R1_001.cutadapt.alignMEM.dedupOptPIC.realignGATK.reads	26	2	chr1:115256669,chr22:23247082	0.928571	0.997996	Yes
CLL-00495550-02S07202-TP1-aa_S76_L001_R1_001.cutadapt.alignMEM.dedupOptPIC.realignGATK.reads	CLL-00495550-65S01459-TP2-aa_S74_L001_R1_001.cutadapt.alignMEM.dedupOptPIC.realignGATK.reads	22	6	chr11:102207851,chr16:81941319,chr16:81971403,chr17:7579801,chr22:23241705,chr22:23247082	0.785714	0.99919	Yes
CLL-07935556-02S07153-TP1-aa_S61_L001_R1_001.cutadapt.alignMEM.dedupOptPIC.realignGATK.reads	CLL-07935556-02S07153-TP1-aa_S1_L001_R1_001.cutadapt.alignMEM.dedupOptPIC.realignGATK.reads	21	7	chr11:102207851,chr16:81888152,chr16:81941319,chr17:7579801,chr18:60985879,chr2:111907691,chr7:124469267	0.75	0.990954	Yes
CLL-02195550-02S09820-TP1-aa_S79_L001_R1_001.cutadapt.alignMEM.dedupOptPIC.realignGATK.reads	CLL-02195550-66S5395-TP2-aa_S05_L001_R1_001.cutadapt.alignMEM.dedupOptPIC.realignGATK.reads	26	2	chr18:60985879,chr22:23241705	0.928571	0.998932	Yes
CLL-67165556-02S08169-TP1-aa_S05_L001_R1_001.cutadapt.alignMEM.dedupOptPIC.realignGATK.reads	CLL-67165556-67S36528-TP2-aa_S3_L001_R1_001.cutadapt.alignMEM.dedupOptPIC.realignGATK.reads	26	2	chr18:60985879,chr22:23054916	0.928571	0.999256	Yes
CLL-67305559-02S08994-TP1-aa_S89_L001_R1_001.cutadapt.alignMEM.dedupOptPIC.realignGATK.reads	CLL-67305559-65S05956-TP2-aa_S07_L001_R1_001.cutadapt.alignMEM.dedupOptPIC.realignGATK.reads	23	5	chr16:81819768,chr16:81941319,chr16:81971403,chr17:7579801,chr7:124469267	0.821429	0.996247	Yes
CLL-68515559-02S09271-TP1-aa_S68_L001_R1_001.cutadapt.alignMEM.dedupOptPIC.realignGATK.reads	CLL-68515559-60S4837-TP2-aa_S79_L001_R1_001.cutadapt.alignMEM.dedupOptPIC.realignGATK.reads	24	4	chr16:81819768,chr17:7579801,chr18:60985879,chr22:23247082	0.857143	0.998254	Yes
CLL-57575559-65S0008-TP1-aa_S79_L001_R1_001.cutadapt.alignMEM.dedupOptPIC.realignGATK.reads	CLL-57575559-03S9853-TP1-aa_S87_L001_R1_001.cutadapt.alignMEM.dedupOptPIC.realignGATK.reads	23	5	chr16:81819768,chr16:81902797,chr16:81941319,chr22:23055539,chrX:100611285	0.821429	0.998736	Yes
CLL-05595550-02S01794-TP1-aa_S08_L001_R1_001.cutadapt.alignMEM.dedupOptPIC.realignGATK.reads	CLL-05595550-04S3834-aa-TP2_S4_L001_R1_001.cutadapt.alignMEM.dedupOptPIC.realignGATK.reads	23	5	chr16:81819768,chr16:81941319,chr16:81954789,chr16:81971403,chr22:23247082	0.821429	0.997134	Yes
CLL-67115557-02S01242-TP1-aa_S7_L001_R1_001.cutadapt.alignMEM.dedupOptPIC.realignGATK.reads	CLL-67115557-65S5685-aa-TP2_S05_L001_R1_001.cutadapt.alignMEM.dedupOptPIC.realignGATK.reads	22	6	chr16:81914583,chr16:81941319,chr18:60985879,chr22:23054916,chr2:111907691,chr9:139391636	0.785714	0.999309	Yes
CLL-7675553-02S09213-TP1-aa_S0_L001_R1_001.cutadapt.alignMEM.dedupOptPIC.realignGATK.reads	CLL-7675553-02S09362-TP1-aa_S6_L001_R1_001.cutadapt.alignMEM.dedupOptPIC.realignGATK.reads	26	2	chr16:81971403,chr22:23241705	0.928571	0.999432	Yes
CLL-2765558-02S01515-TP1-aa_S87_L001_R1_001.cutadapt.alignMEM.dedupOptPIC.realignGATK.reads	CLL-2765558-66S26861-A00-TP2-aa_S82_L001_R1_001.cutadapt.alignMEM.dedupOptPIC.realignGATK.reads	21	7	chr16:81971403,chr22:18226521,chr22:23055539,chr22:23241705,chr22:23247082,chr2:111907691,chr9:139391636	0.75	0.998415	Yes
CLL-00365550-02S04754-TP1-aa_S9_L001_R1_001.cutadapt.alignMEM.dedupOptPIC.realignGATK.reads	CLL-00365550-65S01060-TP2-aa_S4_L001_R1_001.cutadapt.alignMEM.dedupOptPIC.realignGATK.reads	26	2	chr17:7579801,chr7:124469267	0.928571	0.993824	Yes
CLL-065550-02S04277-TP1-aa_S1_L001_R1_001.cutadapt.alignMEM.dedupOptPIC.realignGATK.reads	CLL-065550-04S2790-aa-TP2_S7_L001_R1_001.cutadapt.alignMEM.dedupOptPIC.realignGATK.reads	27	1	chr22:23055539	0.964286	0.999506	Yes
CLL-08175556-02S03478-TP1-aa_S66_L001_R1_001.cutadapt.alignMEM.dedupOptPIC.realignGATK.reads	CLL-08175556-67S36298-TP2-aa_S76_L001_R1_001.cutadapt.alignMEM.dedupOptPIC.realignGATK.reads	28	0		1	0.99907	Yes
CLL-095554-02S03948-TP1-aa_S09_L001_R1_001.cutadapt.alignMEM.dedupOptPIC.realignGATK.reads	CLL-095554-60S65482-TP2-aa_S67_L001_R1_001.cutadapt.alignMEM.dedupOptPIC.realignGATK.reads	28	0		1	0.998691	Yes
CLL-67935556-02S03582-TP1-aa_S87_L001_R1_001.cutadapt.alignMEM.dedupOptPIC.realignGATK.reads	CLL-67935556-60S09274-TP2-aa_S07_L001_R1_001.cutadapt.alignMEM.dedupOptPIC.realignGATK.reads	26	2	chr7:124469267,chrX:100611285	0.928571	0.996268	Yes
CLL-67165558-02S03943-TP1-aa_S77_L001_R1_001.cutadapt.alignMEM.dedupOptPIC.realignGATK.reads	CLL-67165558-67S32712-TP2-aa_S89_L001_R1_001.cutadapt.alignMEM.dedupOptPIC.realignGATK.reads	25	3	chr16:81819768,chr22:23241705,chr22:23247082	0.892857	0.996165	Yes
CLL-67365556-02S65597-TP1-aa_S71_L001_R1_001.cutadapt.alignMEM.dedupOptPIC.realignGATK.reads	CLL-67365556-66S0219-TP2-aa_S81_L001_R1_001.cutadapt.alignMEM.dedupOptPIC.realignGATK.reads	26	2	chr16:81941319,chr22:23055539	0.928571	0.999333	Yes
CLL-68025557-02S03219-TP1-aa_S89_L001_R1_001.cutadapt.alignMEM.dedupOptPIC.realignGATK.reads	CLL-68025557-66S2209-aa-TP2_S69_L001_R1_001.cutadapt.alignMEM.dedupOptPIC.realignGATK.reads	23	5	chr16:81888152,chr16:81941319,chr17:7579801,chr22:23247082,chr7:124469267	0.821429	0.998825	Yes
CLL-68035556-02S03659-TP1-aa_S61_L001_R1_001.cutadapt.alignMEM.dedupOptPIC.realignGATK.reads	CLL-68035557-67S38544-TP2-aa_S7_L001_R1_001.cutadapt.alignMEM.dedupOptPIC.realignGATK.reads	24	4	chr17:7579801,chr22:23247082,chr2:111907691,chr6:44228162	0.857143	0.998948	Yes
CLL-68675550-02S02863-TP1-aa_S0_L001_R1_001.cutadapt.alignMEM.dedupOptPIC.realignGATK.reads	CLL-68675550-66S20910-TP2-aa_S71_L001_R1_001.cutadapt.alignMEM.dedupOptPIC.realignGATK.reads	20	8	chr11:108225483,chr16:81941319,chr18:60985879,chr22:23054916,chr22:23055539,chr22:23241705,chr22:23247082,chr6:44228162	0.714286	0.998941	Yes
CLL-68675556-02S03581-TP1-aa_S72_L001_R1_001.cutadapt.alignMEM.dedupOptPIC.realignGATK.reads	CLL-68675556-03S03029-TP2-aa_S74_L001_R1_001.cutadapt.alignMEM.dedupOptPIC.realignGATK.reads	27	1	chr11:108225483	0.964286	0.99739	Yes
CLL-625556-02S03235-TP1-aa_S8_L001_R1_001.cutadapt.alignMEM.dedupOptPIC.realignGATK.reads	CLL-625556-04S00420-TP2-aa_S62_L001_R1_001.cutadapt.alignMEM.dedupOptPIC.realignGATK.reads	27	1	chr7:124469267	0.964286	0.998867	Yes
CLL-7785556-02S04788-TP1-aa_S67_L001_R1_001.cutadapt.alignMEM.dedupOptPIC.realignGATK.reads	CLL-7785556-65S8864-aa-TP2_S68_L001_R1_001.cutadapt.alignMEM.dedupOptPIC.realignGATK.reads	20	8	chr16:81941319,chr16:81971403,chr18:60985879,chr19:49459104,chr22:23055539,chr22:23247082,chr6:44228162,chr9:139391636	0.714286	0.998434	Yes
CLL-55725556-02S03928-TP1-aa_S7_L001_R1_001.cutadapt.alignMEM.dedupOptPIC.realignGATK.reads	CLL-55725556-66S13134-TP2-aa_S0_L001_R1_001.cutadapt.alignMEM.dedupOptPIC.realignGATK.reads	26	2	chr11:108225483,chr22:23247082	0.928571	0.998321	Yes
CLL-2505559-02S04700-TP1-aa_S02_L001_R1_001.cutadapt.alignMEM.dedupOptPIC.realignGATK.reads	CLL-2505559-66S50-2599-aa-TP2_S71_L001_R1_001.cutadapt.alignMEM.dedupOptPIC.realignGATK.reads	22	6	chr11:64039175,chr12:25378456,chr22:23247082,chr2:111907691,chr9:139391636,chrX:100611285	0.785714	0.997906	Yes
CLL-2885550-02S03657-TP1-aa_S08_L001_R1_001.cutadapt.alignMEM.dedupOptPIC.realignGATK.reads	CLL-2885550-60S5041-TP2-aa_S72_L001_R1_001.cutadapt.alignMEM.dedupOptPIC.realignGATK.reads	24	4	chr11:108225483,chr18:60985879,chr22:23055539,chr22:23247082	0.857143	0.996216	Yes
CLL-08175557-02S60700-TP1-aa_S60_L001_R1_001.cutadapt.alignMEM.dedupOptPIC.realignGATK.reads	CLL-08175557-04S65025-aa-TP2_S63_L001_R1_001.cutadapt.alignMEM.dedupOptPIC.realignGATK.reads	24	4	chr17:7579801,chr22:18226521,chr22:23241705,chr22:23247082	0.857143	0.999255	Yes
CLL-55095506-02S60320-TP1-aa_S86_L001_R1_001.cutadapt.alignMEM.dedupOptPIC.realignGATK.reads	CLL-55095506-66S0025-TP2-aa_S01_L001_R1_001.cutadapt.alignMEM.dedupOptPIC.realignGATK.reads	27	1	chr6:44228162	0.964286	0.922576	Yes
CLL-095507-02S66532-TP1-aa_S02_L001_R1_001.cutadapt.alignMEM.dedupOptPIC.realignGATK.reads	CLL-095507-04S07121-aa-TP2_S62_L001_R1_001.cutadapt.alignMEM.dedupOptPIC.realignGATK.reads	22	6	chr12:25378456,chr16:81902797,chr22:23055539,chr22:23241705,chr9:139391636,chrX:100611285	0.785714	0.997416	Yes
CLL-67165559-02S65366-TP1-aa_S69_L001_R1_001.cutadapt.alignMEM.dedupOptPIC.realignGATK.reads	CLL-67165559-60S09398-TP2-aa_S69_L001_R1_001.cutadapt.alignMEM.dedupOptPIC.realignGATK.reads	25	3	chr11:102207851,chr17:7579801,chr22:23241705	0.892857	0.997647	Yes
CLL-68565550-02S60925-TP1-aa_S89_L001_R1_001.cutadapt.alignMEM.dedupOptPIC.realignGATK.reads	CLL-68565550-60S6862-TP2-aa_S01_L001_R1_001.cutadapt.alignMEM.dedupOptPIC.realignGATK.reads	26	2	chr17:7579801,chrX:100611285	0.928571	0.998945	Yes
CLL-68565556-02S66581-TP1-aa_S00_L001_R1_001.cutadapt.alignMEM.dedupOptPIC.realignGATK.reads	CLL-68565556-60S66497-TP2-aa_S62_L001_R1_001.cutadapt.alignMEM.dedupOptPIC.realignGATK.reads	25	3	chr22:23055539,chr2:111907691,chr9:139391636	0.892857	0.998412	Yes
CLL-68515551-02S65658-TP1-aa_S04_L001_R1_001.cutadapt.alignMEM.dedupOptPIC.realignGATK.reads	CLL-68515551-67S37762-TP2-aa_S88_L001_R1_001.cutadapt.alignMEM.dedupOptPIC.realignGATK.reads	26	2	chr16:81971403,chr17:7579801	0.928571	0.999315	Yes
CLL-68675558-02S66835-TP1-aa_S82_L001_R1_001.cutadapt.alignMEM.dedupOptPIC.realignGATK.reads	CLL-68675558-60S60631-TP2-aa_S73_L001_R1_001.cutadapt.alignMEM.dedupOptPIC.realignGATK.reads	26	2	chr16:81954789,chr2:111907691	0.928571	0.998354	Yes
CLL-755556-02S60441-TP1-aa_S77_L001_R1_001.cutadapt.alignMEM.dedupOptPIC.realignGATK.reads	CLL-755556-65S7620-aa-TP2_S1_L001_R1_001.cutadapt.alignMEM.dedupOptPIC.realignGATK.reads	23	5	chr1:115256669,chr22:23055539,chr22:23247082,chr7:124469267,chrX:100611285	0.821429	0.9852	Yes
CLL-52565556-02S60039-TP1-aa_S7_L001_R1_001.cutadapt.alignMEM.dedupOptPIC.realignGATK.reads	CLL-52565556-66S1005-TP2-aa_S1_L001_R1_001.cutadapt.alignMEM.dedupOptPIC.realignGATK.reads	26	2	chr22:18226521,chr22:23247082	0.928571	0.998613	Yes
CLL-2305550-02S60139-TP1-aa_S05_L001_R1_001.cutadapt.alignMEM.dedupOptPIC.realignGATK.reads	CLL-2305550-04S02261-aa-TP2_S01_L001_R1_001.cutadapt.alignMEM.dedupOptPIC.realignGATK.reads	26	2	chr22:23055539,chr22:23241705	0.928571	0.998874	Yes
CLL-00485558-03S6999-TP1-aa_S71_L001_R1_001.cutadapt.alignMEM.dedupOptPIC.realignGATK.reads	CLL-00485558-65S01603-TP2-aa_S09_L001_R1_001.cutadapt.alignMEM.dedupOptPIC.realignGATK.reads	24	4	chr11:64039175,chr16:81819768,chr18:60985879,chr19:49459104	0.857143	0.998658	Yes
CLL-02225556-03S6654-TP1-aa_S80_L001_R1_001.cutadapt.alignMEM.dedupOptPIC.realignGATK.reads	CLL-02225556-04S06504-TP2-aa_S72_L001_R1_001.cutadapt.alignMEM.dedupOptPIC.realignGATK.reads	23	5	chr17:7579801,chr22:23054916,chr22:23055539,chr9:139391636,chrX:100611285	0.821429	0.997825	Yes
CLL-03535556-03S5643-TP1-aa_S04_L001_R1_001.cutadapt.alignMEM.dedupOptPIC.realignGATK.reads	CLL-03535556-66S06604-TP2-aa_S7_L001_R1_001.cutadapt.alignMEM.dedupOptPIC.realignGATK.reads	23	5	chr11:108225483,chr16:81941319,chr22:23054916,chr22:23247082,chr4:153332380	0.821429	0.971479	Yes
CLL-67165551-03S0218-TP1-aa_S63_L001_R1_001.cutadapt.alignMEM.dedupOptPIC.realignGATK.reads	CLL-67165551-66S05976-aa-TP2_S6_L001_R1_001.cutadapt.alignMEM.dedupOptPIC.realignGATK.reads	27	1	chrX:100611285	0.964286	0.999432	Yes
CLL-67115552-03S0874-TP1-aa_S60_L001_R1_001.cutadapt.alignMEM.dedupOptPIC.realignGATK.reads	CLL-67115552-65S00906-TP2-aa_S69_L001_R1_001.cutadapt.alignMEM.dedupOptPIC.realignGATK.reads	27	1	chr18:60985879	0.964286	0.998997	Yes
CLL-67425550-03S0219-TP1-aa_S78_L001_R1_001.cutadapt.alignMEM.dedupOptPIC.realignGATK.reads	CLL-67425550-66S7105-aa-TP2_S2_L001_R1_001.cutadapt.alignMEM.dedupOptPIC.realignGATK.reads	26	2	chr22:23247082,chr9:139391636	0.928571	0.998684	Yes
CLL-68515552-03S6006-TP1-aa_S79_L001_R1_001.cutadapt.alignMEM.dedupOptPIC.realignGATK.reads	CLL-68515552-60S09487-TP2-aa_S72_L001_R1_001.cutadapt.alignMEM.dedupOptPIC.realignGATK.reads	25	3	chr11:102207851,chr22:23247082,chr7:124469267	0.892857	0.993725	Yes
CLL-68675559-03S6998-TP1-aa_S75_L001_R1_001.cutadapt.alignMEM.dedupOptPIC.realignGATK.reads	CLL-68675559-04S08942-aa-TP2_S89_L001_R1_001.cutadapt.alignMEM.dedupOptPIC.realignGATK.reads	26	2	chr2:111907691,chr6:44228162	0.928571	0.999227	Yes
CLL-55805554-03S5156-TP1-aa_S72_L001_R1_001.cutadapt.alignMEM.dedupOptPIC.realignGATK.reads	CLL-55805554-67S055538-TP2-aa_S72_L001_R1_001.cutadapt.alignMEM.dedupOptPIC.realignGATK.reads	25	3	chr16:81971403,chr22:23055539,chr22:23241705	0.892857	0.998362	Yes
CLL-8755558-03S5581-TP1-aa_S2_L001_R1_001.cutadapt.alignMEM.dedupOptPIC.realignGATK.reads	CLL-8755558-60S02369-TP2-aa_S08_L001_R1_001.cutadapt.alignMEM.dedupOptPIC.realignGATK.reads	25	3	chr11:108225483,chr22:18226521,chr22:23247082	0.892857	0.999131	Yes
CLL-95556-03S5320-TP1-aa_S08_L001_R1_001.cutadapt.alignMEM.dedupOptPIC.realignGATK.reads	CLL-95556-66S00231-TP2-aa_S65_L001_R1_001.cutadapt.alignMEM.dedupOptPIC.realignGATK.reads	25	3	chr22:18226521,chr22:23241705,chr2:111907691	0.892857	0.998643	Yes
CLL-2505551-03S6644-TP1-aa_S06_L001_R1_001.cutadapt.alignMEM.dedupOptPIC.realignGATK.reads	CLL-2505551-60S7821-TP2-aa_S78_L001_R1_001.cutadapt.alignMEM.dedupOptPIC.realignGATK.reads	25	3	chr16:81971403,chr18:60985879,chr22:23055539	0.892857	0.999235	Yes
CLL-52885556-03S5845-TP1-aa_S69_L001_R1_001.cutadapt.alignMEM.dedupOptPIC.realignGATK.reads	CLL-52885556-66S0638-TP2-aa_S66_L001_R1_001.cutadapt.alignMEM.dedupOptPIC.realignGATK.reads	25	3	chr16:81888152,chr1:150552042,chr22:23241705	0.892857	0.999499	Yes
CLL-095509-03S8329-TP1-aa_S75_L001_R1_001.cutadapt.alignMEM.dedupOptPIC.realignGATK.reads	CLL-095509-65S09690-TP2-aa_S64_L001_R1_001.cutadapt.alignMEM.dedupOptPIC.realignGATK.reads	27	1	chr16:81971403	0.964286	0.999723	Yes
CLL-025550-03S6280-TP1-aa_S04_L001_R1_001.cutadapt.alignMEM.dedupOptPIC.realignGATK.reads	CLL-025550-65S09328-TP2-aa_S80_L001_R1_001.cutadapt.alignMEM.dedupOptPIC.realignGATK.reads	23	5	chr11:102207851,chr16:81914583,chr16:81971403,chr22:23241705,chr22:23247082	0.821429	0.975716	Yes
CLL-03535558-03S6287-TP1-aa_S70_L001_R1_001.cutadapt.alignMEM.dedupOptPIC.realignGATK.reads	CLL-03535558-60S1877-TP2-aa_S00_L001_R1_001.cutadapt.alignMEM.dedupOptPIC.realignGATK.reads	27	1	chr17:7579801	0.964286	0.998788	Yes
CLL-6075558-03S8497-TP1-aa_S83_L001_R1_001.cutadapt.alignMEM.dedupOptPIC.realignGATK.reads	CLL-6075558-60S01310-TP2-aa_S75_L001_R1_001.cutadapt.alignMEM.dedupOptPIC.realignGATK.reads	24	4	chr11:102207851,chr22:18226521,chr22:23055539,chr22:23247082	0.857143	0.965316	Yes
CLL-67995556-03S7272-TP1-aa_S62_L001_R1_001.cutadapt.alignMEM.dedupOptPIC.realignGATK.reads	CLL-67995556-60S7589-TP2-aa_S66_L001_R1_001.cutadapt.alignMEM.dedupOptPIC.realignGATK.reads	26	2	chr11:108225483,chr22:23241705	0.928571	0.999761	Yes
CLL-67165552-03S7106-TP1-aa_S7_L001_R1_001.cutadapt.alignMEM.dedupOptPIC.realignGATK.reads	CLL-67165552-66S07576-TP2-aa_S60_L001_R1_001.cutadapt.alignMEM.dedupOptPIC.realignGATK.reads	25	3	chr11:102207851,chr16:81888152,chr7:124469267	0.892857	0.99988	Yes
CLL-67485559-03S8152-TP1-aa_S79_L001_R1_001.cutadapt.alignMEM.dedupOptPIC.realignGATK.reads	CLL-67485559-04S6513-aa-TP2_S76_L001_R1_001.cutadapt.alignMEM.dedupOptPIC.realignGATK.reads	24	4	chr11:102207851,chr11:108225483,chr2:111907691,chrX:100611285	0.857143	0.995408	Yes
CLL-67415550-02S02911-TP1-aa_S0_L001_R1_001.cutadapt.alignMEM.dedupOptPIC.realignGATK.reads	CLL-67415550-02S02911-TP1-aa_S03_L001_R1_001.cutadapt.alignMEM.dedupOptPIC.realignGATK.reads	26	2	chr11:102207851,chr22:23247082	0.928571	0.998708	Yes
CLL-67415550-02S02911-TP1-aa_S0_L001_R1_001.cutadapt.alignMEM.dedupOptPIC.realignGATK.reads	CLL-67415550-66S00339-TP2-aa_S76_L001_R1_001.cutadapt.alignMEM.dedupOptPIC.realignGATK.reads	26	2	chr11:102207851,chr22:23247082	0.928571	0.998558	Yes
CLL-68015557-03S8153-TP1-aa_S80_L001_R1_001.cutadapt.alignMEM.dedupOptPIC.realignGATK.reads	CLL-68015557-60S09500-TP2-aa_S2_L001_R1_001.cutadapt.alignMEM.dedupOptPIC.realignGATK.reads	27	1	chr22:23241705	0.964286	0.999401	Yes
CLL-68675551-03S8496-TP1-aa_S86_L001_R1_001.cutadapt.alignMEM.dedupOptPIC.realignGATK.reads	CLL-68675551-67S37607-TP2-aa_S73_L001_R1_001.cutadapt.alignMEM.dedupOptPIC.realignGATK.reads	20	8	chr11:102207851,chr16:81902797,chr16:81914583,chr16:81941319,chr18:60985879,chr22:18226521,chr22:23054916,chr7:124469267	0.714286	0.994688	Yes
CLL-57575557-03S7168-TP1-aa_S4_L001_R1_001.cutadapt.alignMEM.dedupOptPIC.realignGATK.reads	CLL-57575557-66S2757-aa-TP2_S04_L001_R1_001.cutadapt.alignMEM.dedupOptPIC.realignGATK.reads	20	8	chr11:102207851,chr11:108225483,chr16:81941319,chr17:7579801,chr1:115256669,chr2:111907691,chr7:124469267,chr9:139391636	0.714286	0.99403	Yes
CLL-7575558-03S8990-TP1-aa_S02_L001_R1_001.cutadapt.alignMEM.dedupOptPIC.realignGATK.reads	CLL-7575558-03S9960-TP1-aa_S65_L001_R1_001.cutadapt.alignMEM.dedupOptPIC.realignGATK.reads	24	4	chr19:49459104,chr22:23055539,chr2:111907691,chr6:44228162	0.857143	0.996999	Yes
CLL-7785558-03S7970-TP1-aa_S76_L001_R1_001.cutadapt.alignMEM.dedupOptPIC.realignGATK.reads	CLL-7785558-65S05645-TP2-aa_S2_L001_R1_001.cutadapt.alignMEM.dedupOptPIC.realignGATK.reads	24	4	chr11:108225483,chr16:81819768,chr22:23241705,chr7:124469267	0.857143	0.994569	Yes
CLL-8815550-03S8749-TP1-aa_S81_L001_R1_001.cutadapt.alignMEM.dedupOptPIC.realignGATK.reads	CLL-8815550-65S05244-TP2-aa_S6_L001_R1_001.cutadapt.alignMEM.dedupOptPIC.realignGATK.reads	24	4	chr11:108225483,chr22:23241705,chr22:23247082,chrX:100611285	0.857143	0.997507	Yes
CLL-45551-03S7973-TP1-aa_S88_L001_R1_001.cutadapt.alignMEM.dedupOptPIC.realignGATK.reads	CLL-45551-03S03679-TP2-aa_S87_L001_R1_001.cutadapt.alignMEM.dedupOptPIC.realignGATK.reads	26	2	chr22:23241705,chr22:23247082	0.928571	0.998543	Yes
CLL-055552-03S9162-TP1-aa_S76_L001_R1_001.cutadapt.alignMEM.dedupOptPIC.realignGATK.reads	CLL-055552-60S05713-TP2-aa_S02_L001_R1_001.cutadapt.alignMEM.dedupOptPIC.realignGATK.reads	24	4	chr11:102207851,chr11:108225483,chr22:18226521,chr22:23241705	0.857143	0.992501	Yes
CLL-07685560-03S1480-TP1-aa_S63_L001_R1_001.cutadapt.alignMEM.dedupOptPIC.realignGATK.reads	CLL-07685560-66S8498-TP2-aa_S79_L001_R1_001.cutadapt.alignMEM.dedupOptPIC.realignGATK.reads	27	1	chr22:23247082	0.964286	0.999696	Yes
CLL-0255553-03S9161-TP1-aa_S61_L001_R1_001.cutadapt.alignMEM.dedupOptPIC.realignGATK.reads	CLL-0255553-65S6135-aa-TP2_S80_L001_R1_001.cutadapt.alignMEM.dedupOptPIC.realignGATK.reads	24	4	chr22:23241705,chr22:23247082,chr6:44228162,chrX:100611285	0.857143	0.999298	Yes
CLL-66505551-03S9720-TP1-aa_S70_L001_R1_001.cutadapt.alignMEM.dedupOptPIC.realignGATK.reads	CLL-66505551-66S00903-aa-TP2_S65_L001_R1_001.cutadapt.alignMEM.dedupOptPIC.realignGATK.reads	23	5	chr11:108225483,chr16:81819768,chr17:7579801,chr22:23241705,chrX:100611285	0.821429	0.998918	Yes
CLL-66505552-03S1474-TP1-aa_S01_L001_R1_001.cutadapt.alignMEM.dedupOptPIC.realignGATK.reads	CLL-66505552-60S66323-TP2-aa_S60_L001_R1_001.cutadapt.alignMEM.dedupOptPIC.realignGATK.reads	27	1	chr11:108225483	0.964286	0.999417	Yes
CLL-66505553-03S2244-TP1-aa_S79_L001_R1_001.cutadapt.alignMEM.dedupOptPIC.realignGATK.reads	CLL-66505553-67S32551-TP2-aa_S74_L001_R1_001.cutadapt.alignMEM.dedupOptPIC.realignGATK.reads	27	1	chr16:81914583	0.964286	0.998635	Yes
CLL-7575551-03S9854-TP1-aa_S6_L001_R1_001.cutadapt.alignMEM.dedupOptPIC.realignGATK.reads	CLL-7575551-65S7909-aa-TP2_S03_L001_R1_001.cutadapt.alignMEM.dedupOptPIC.realignGATK.reads	23	5	chr18:60985879,chr22:23054916,chr22:23241705,chr22:23247082,chrX:100611285	0.821429	0.998717	Yes
CLL-805507-03S9090-TP1-aa_S69_L001_R1_001.cutadapt.alignMEM.dedupOptPIC.realignGATK.reads	CLL-805507-65S6639-aa-TP2_S64_L001_R1_001.cutadapt.alignMEM.dedupOptPIC.realignGATK.reads	24	4	chr11:108225483,chr16:81902797,chr22:23241705,chrX:100611285	0.857143	0.993575	Yes
CLL-58755551-03S2155-TP1-aa_S64_L001_R1_001.cutadapt.alignMEM.dedupOptPIC.realignGATK.reads	CLL-58755551-66S19726-TP2-aa_S65_L001_R1_001.cutadapt.alignMEM.dedupOptPIC.realignGATK.reads	25	3	chr16:81914583,chr16:81954789,chr22:23055539	0.892857	0.992974	Yes
CLL-2115558-03S1361-TP1-aa_S8_L001_R1_001.cutadapt.alignMEM.dedupOptPIC.realignGATK.reads	CLL-2115558-66S20131-TP2-aa_S83_L001_R1_001.cutadapt.alignMEM.dedupOptPIC.realignGATK.reads	20	8	chr11:102207851,chr11:108225483,chr16:81914583,chr1:115256669,chr22:23055539,chr22:23241705,chr22:23247082,chr2:111907691	0.714286	0.982137	Yes
CLL-05595557-03S05543-TP1-aa_S9_L001_R1_001.cutadapt.alignMEM.dedupOptPIC.realignGATK.reads	CLL-05595557-04S9192-aa-TP2_S88_L001_R1_001.cutadapt.alignMEM.dedupOptPIC.realignGATK.reads	21	7	chr17:7579801,chr1:115256669,chr22:23055539,chr22:23241705,chr22:23247082,chr6:44228162,chrX:100611285	0.75	0.998097	Yes
CLL-0575551-03S05845-TP1-aa_S1_L001_R1_001.cutadapt.alignMEM.dedupOptPIC.realignGATK.reads	CLL-0575551-60S7356-TP2-aa_S71_L001_R1_001.cutadapt.alignMEM.dedupOptPIC.realignGATK.reads	21	7	chr16:81971403,chr19:49459104,chr22:23054916,chr22:23055539,chr22:23241705,chr22:23247082,chr7:124469267	0.75	0.991562	Yes
CLL-07445552-03S05382-TP1-aa_S75_L001_R1_001.cutadapt.alignMEM.dedupOptPIC.realignGATK.reads	CLL-07445552-67S43382-TP2-aa_S04_L001_R1_001.cutadapt.alignMEM.dedupOptPIC.realignGATK.reads	24	4	chr16:81819768,chr16:81888152,chr16:81902797,chr6:44228162	0.857143	0.999463	Yes
CLL-08485558-03S4144-TP1-aa_S01_L001_R1_001.cutadapt.alignMEM.dedupOptPIC.realignGATK.reads	CLL-08485558-67S22409-TP2-aa_S07_L001_R1_001.cutadapt.alignMEM.dedupOptPIC.realignGATK.reads	27	1	chrX:100611285	0.964286	0.99832	Yes
CLL-55095504-03S05919-TP1-aa_S06_L001_R1_001.cutadapt.alignMEM.dedupOptPIC.realignGATK.reads	CLL-55095504-67S22450-TP2-aa_S2_L001_R1_001.cutadapt.alignMEM.dedupOptPIC.realignGATK.reads	24	4	chr11:108225483,chr16:81927217,chr22:23241705,chr2:111907691	0.857143	0.996448	Yes
CLL-02195551-03S4565-TP1-aa_S7_L001_R1_001.cutadapt.alignMEM.dedupOptPIC.realignGATK.reads	CLL-02195551-65S01116-TP2-aa_S62_L001_R1_001.cutadapt.alignMEM.dedupOptPIC.realignGATK.reads	25	3	chr16:81941319,chr17:7579801,chr22:18226521	0.892857	0.998551	Yes
CLL-02195552-03S05355-TP1-aa_S68_L001_R1_001.cutadapt.alignMEM.dedupOptPIC.realignGATK.reads	CLL-02195552-66S0979-TP2-aa_S78_L001_R1_001.cutadapt.alignMEM.dedupOptPIC.realignGATK.reads	23	5	chr11:108225483,chr18:60985879,chr22:23054916,chr22:23055539,chr7:124469267	0.821429	0.997256	Yes
CLL-68575557-03S3435-TP1-aa_S73_L001_R1_001.cutadapt.alignMEM.dedupOptPIC.realignGATK.reads	CLL-68575557-65S6916-aa-TP2_S79_L001_R1_001.cutadapt.alignMEM.dedupOptPIC.realignGATK.reads	22	6	chr11:102207851,chr11:108225483,chr16:81888152,chr17:7579801,chr22:23055539,chr22:23241705	0.785714	0.965883	Yes
CLL-635557-03S2494-TP1-aa_S0_L001_R1_001.cutadapt.alignMEM.dedupOptPIC.realignGATK.reads	CLL-635557-60S03008-TP2-aa_S06_L001_R1_001.cutadapt.alignMEM.dedupOptPIC.realignGATK.reads	28	0		1	0.998629	Yes
CLL-55725559-03S4809-TP1-aa_S77_L001_R1_001.cutadapt.alignMEM.dedupOptPIC.realignGATK.reads	CLL-55725559-68S058997-TP2-aa_S63_L001_R1_001.cutadapt.alignMEM.dedupOptPIC.realignGATK.reads	23	5	chr16:81954789,chr22:23055539,chr6:44228162,chr9:139391636,chrX:100611285	0.821429	0.999793	Yes
CLL-805508-03S4758-TP1-aa_S05_L001_R1_001.cutadapt.alignMEM.dedupOptPIC.realignGATK.reads	CLL-805508-60S0027-TP2-aa_S68_L001_R1_001.cutadapt.alignMEM.dedupOptPIC.realignGATK.reads	23	5	chr11:108225483,chr16:81888152,chr22:23241705,chr22:23247082,chr2:111907691	0.821429	0.998507	Yes
CLL-52715554-03S3893-TP1-aa_S3_L001_R1_001.cutadapt.alignMEM.dedupOptPIC.realignGATK.reads	CLL-52715554-66S6438-TP2-aa_S00_L001_R1_001.cutadapt.alignMEM.dedupOptPIC.realignGATK.reads	26	2	chr22:23055539,chr7:124469267	0.928571	0.997979	Yes
CLL-2715505-03S05713-TP1-aa_S02_L001_R1_001.cutadapt.alignMEM.dedupOptPIC.realignGATK.reads	CLL-2715505-66S50-20026-aa-TP2_S83_L001_R1_001.cutadapt.alignMEM.dedupOptPIC.realignGATK.reads	22	6	chr11:102207851,chr11:64039175,chr12:25378456,chr22:23241705,chr2:111907691,chr7:124469267	0.785714	0.99851	Yes
CLL-07925551-03S00243-TP1-aa_S62_L001_R1_001.cutadapt.alignMEM.dedupOptPIC.realignGATK.reads	CLL-07925551-67S48289-TP2-aa_S81_L001_R1_001.cutadapt.alignMEM.dedupOptPIC.realignGATK.reads	27	1	chr16:81819768	0.964286	0.99905	Yes
CLL-095565-03S00804-TP1-aa_S76_L001_R1_001.cutadapt.alignMEM.dedupOptPIC.realignGATK.reads	CLL-095565-60S09826-TP2-aa_S79_L001_R1_001.cutadapt.alignMEM.dedupOptPIC.realignGATK.reads	24	4	chr11:108225483,chr16:81941319,chr22:23241705,chr2:111907691	0.857143	0.99918	Yes
CLL-67305552-03S00531-TP1-aa_S72_L001_R1_001.cutadapt.alignMEM.dedupOptPIC.realignGATK.reads	CLL-6730552-66S07068-aa-TP2_S78_L001_R1_001.cutadapt.alignMEM.dedupOptPIC.realignGATK.reads	28	0		1	0.999411	Yes
CLL-68515553-03S00509-TP1-aa_S04_L001_R1_001.cutadapt.alignMEM.dedupOptPIC.realignGATK.reads	CLL-68515553-66S05975-aa-TP2_S87_L001_R1_001.cutadapt.alignMEM.dedupOptPIC.realignGATK.reads	22	6	chr11:102207851,chr11:108225483,chr17:7579801,chr1:150552042,chr2:111907691,chrX:100611285	0.785714	0.996519	Yes
CLL-68515554-03S05464-TP1-aa_S07_L001_R1_001.cutadapt.alignMEM.dedupOptPIC.realignGATK.reads	CLL-68515554-66S06660-TP2-aa_S4_L001_R1_001.cutadapt.alignMEM.dedupOptPIC.realignGATK.reads	24	4	chr11:108225483,chr16:81819768,chr2:111907691,chr6:44228162	0.857143	0.999345	Yes
CLL-68665559-03S00847-TP1-aa_S73_L001_R1_001.cutadapt.alignMEM.dedupOptPIC.realignGATK.reads	CLL-6866559-67S48118-TP2-aa_S85_L001_R1_001.cutadapt.alignMEM.dedupOptPIC.realignGATK.reads	26	2	chr16:81819768,chr18:60985879	0.928571	0.999491	Yes
CLL-56235553-03S00583-TP1-aa_S70_L001_R1_001.cutadapt.alignMEM.dedupOptPIC.realignGATK.reads	CLL-56235553-66S00935-aa-TP2_S61_L001_R1_001.cutadapt.alignMEM.dedupOptPIC.realignGATK.reads	22	6	chr11:102207851,chr11:108225483,chr16:81941319,chr17:7579801,chr19:49459104,chrX:100611285	0.785714	0.999375	Yes
CLL-57675501-03S00287-TP1-aa_S4_L001_R1_001.cutadapt.alignMEM.dedupOptPIC.realignGATK.reads	CLL-57675501-67S055283-TP2-aa_S87_L001_R1_001.cutadapt.alignMEM.dedupOptPIC.realignGATK.reads	24	4	chr11:102207851,chr22:23055539,chr22:23241705,chr22:23247082	0.857143	0.998047	Yes
CLL-7475507-03S00376-TP1-aa_S89_L001_R1_001.cutadapt.alignMEM.dedupOptPIC.realignGATK.reads	CLL-7475507-66S27998-A00-TP2-aa_S03_L001_R1_001.cutadapt.alignMEM.dedupOptPIC.realignGATK.reads	26	2	chr16:81971403,chr22:23247082	0.928571	0.99815	Yes
CLL-2715500-03S00606-TP1-aa_S65_L001_R1_001.cutadapt.alignMEM.dedupOptPIC.realignGATK.reads	CLL-2715500-60S60403-TP2-aa_S4_L001_R1_001.cutadapt.alignMEM.dedupOptPIC.realignGATK.reads	25	3	chr1:115256669,chr22:23054916,chr22:23055539	0.892857	0.997906	Yes
CLL-2115551-03S05463-TP1-aa_S2_L001_R1_001.cutadapt.alignMEM.dedupOptPIC.realignGATK.reads	CLL-2115551-66S27438-A00-TP2-aa_S68_L001_R1_001.cutadapt.alignMEM.dedupOptPIC.realignGATK.reads	24	4	chr12:25378456,chr22:23241705,chr2:111907691,chr9:139391636	0.857143	0.996348	Yes
CLL-02195554-03S08713-TP1-aa_S9_L001_R1_001.cutadapt.alignMEM.dedupOptPIC.realignGATK.reads	CLL-02195554-66S5169-TP2-aa_S8_L001_R1_001.cutadapt.alignMEM.dedupOptPIC.realignGATK.reads	25	3	chr16:81914583,chr22:23247082,chrX:100611285	0.892857	0.999321	Yes
CLL-50365550-03S07602-TP1-aa_S61_L001_R1_001.cutadapt.alignMEM.dedupOptPIC.realignGATK.reads	CLL-50365550-67S46085-TP2-aa_S01_L001_R1_001.cutadapt.alignMEM.dedupOptPIC.realignGATK.reads	23	5	chr16:81941319,chr16:81954789,chr17:7579801,chr22:23055539,chr22:23241705	0.821429	0.978418	Yes
CLL-66505554-03S08363-TP1-aa_S03_L001_R1_001.cutadapt.alignMEM.dedupOptPIC.realignGATK.reads	CLL-66505554-68S058312-TP2-aa_S2_L001_R1_001.cutadapt.alignMEM.dedupOptPIC.realignGATK.reads	24	4	chr1:115256669,chr22:18226521,chr22:23054916,chr9:139391636	0.857143	0.996416	Yes
CLL-67945558-03S08364-TP1-aa_S68_L001_R1_001.cutadapt.alignMEM.dedupOptPIC.realignGATK.reads	CLL-67945558-65S7629-aa-TP2_S06_L001_R1_001.cutadapt.alignMEM.dedupOptPIC.realignGATK.reads	23	5	chr11:108225483,chr16:81819768,chr22:18226521,chr6:44228162,chr9:139391636	0.821429	0.997543	Yes
CLL-67165554-03S08428-TP1-aa_S75_L001_R1_001.cutadapt.alignMEM.dedupOptPIC.realignGATK.reads	CLL-67165554-66S50-13441-aa-TP2_S68_L001_R1_001.cutadapt.alignMEM.dedupOptPIC.realignGATK.reads	24	4	chr11:108225483,chr11:64039175,chr12:25378456,chr7:124469267	0.857143	0.988022	Yes
CLL-67195557-03S08939-TP1-aa_S80_L001_R1_001.cutadapt.alignMEM.dedupOptPIC.realignGATK.reads	CLL-67195557-60S1485-TP2-aa_S02_L001_R1_001.cutadapt.alignMEM.dedupOptPIC.realignGATK.reads	27	1	chr22:23241705	0.964286	0.996993	Yes
CLL-67375550-03S08813-TP1-aa_S67_L001_R1_001.cutadapt.alignMEM.dedupOptPIC.realignGATK.reads	CLL-67375550-60S0833-TP2-aa_S05_L001_R1_001.cutadapt.alignMEM.dedupOptPIC.realignGATK.reads	21	7	chr16:81819768,chr16:81914583,chr16:81941319,chr17:7579801,chr22:23241705,chr22:23247082,chrX:100611285	0.75	0.99945	Yes
CLL-68665551-03S08814-TP1-aa_S64_L001_R1_001.cutadapt.alignMEM.dedupOptPIC.realignGATK.reads	CLL-68665551-65S3276-aa-TP2_S83_L001_R1_001.cutadapt.alignMEM.dedupOptPIC.realignGATK.reads	24	4	chr16:81941319,chr1:150552042,chr22:23247082,chr7:124469267	0.857143	0.999349	Yes
CLL-7975550-03S07210-TP1-aa_S74_L001_R1_001.cutadapt.alignMEM.dedupOptPIC.realignGATK.reads	CLL-7975550-04S00694-TP2-aa_S70_L001_R1_001.cutadapt.alignMEM.dedupOptPIC.realignGATK.reads	23	5	chr11:102207851,chr11:64039175,chr16:81902797,chr16:81914583,chr17:7579801	0.821429	0.992137	Yes
CLL-2605550-03S08212-TP1-aa_S1_L001_R1_001.cutadapt.alignMEM.dedupOptPIC.realignGATK.reads	CLL-2605550-65S8717-aa-TP2_S75_L001_R1_001.cutadapt.alignMEM.dedupOptPIC.realignGATK.reads	21	7	chr11:102207851,chr16:81914583,chr16:81927217,chr17:7579801,chr22:23247082,chr9:139391636,chrX:100611285	0.75	0.997971	Yes
CLL-52765505-03S08366-TP1-aa_S06_L001_R1_001.cutadapt.alignMEM.dedupOptPIC.realignGATK.reads	CLL-52765505-68S059681-TP2-aa_S07_L001_R1_001.cutadapt.alignMEM.dedupOptPIC.realignGATK.reads	27	1	chr22:23241705	0.964286	0.998798	Yes
CLL-07685569-03S09735-TP1-aa_S65_L001_R1_001.cutadapt.alignMEM.dedupOptPIC.realignGATK.reads	CLL-07685569-68S057972-TP2-aa_S04_L001_R1_001.cutadapt.alignMEM.dedupOptPIC.realignGATK.reads	25	3	chr22:23055539,chr22:23241705,chr7:124469267	0.892857	0.998502	Yes
CLL-08485551-03S09662-TP1-aa_S72_L001_R1_001.cutadapt.alignMEM.dedupOptPIC.realignGATK.reads	CLL-08485551-65S01306-TP2-aa_S77_L001_R1_001.cutadapt.alignMEM.dedupOptPIC.realignGATK.reads	25	3	chr16:81902797,chr16:81941319,chr22:23241705	0.892857	0.998075	Yes
CLL-02145557-03S09754-TP1-aa_S6_L001_R1_001.cutadapt.alignMEM.dedupOptPIC.realignGATK.reads	CLL-02145557-66S29824-TP2-aa_S71_L001_R1_001.cutadapt.alignMEM.dedupOptPIC.realignGATK.reads	27	1	chr22:23241705	0.964286	0.999843	Yes
CLL-67115500-03S09204-TP1-aa_S62_L001_R1_001.cutadapt.alignMEM.dedupOptPIC.realignGATK.reads	CLL-67115500-65S01004-TP2-aa_S7_L001_R1_001.cutadapt.alignMEM.dedupOptPIC.realignGATK.reads	24	4	chr11:108225483,chr22:23241705,chr9:139391636,chrX:100611285	0.857143	0.992367	Yes
CLL-68535556-03S01865-TP1-aa_S80_L001_R1_001.cutadapt.alignMEM.dedupOptPIC.realignGATK.reads	CLL-68535556-60S00375-TP2-aa_S1_L001_R1_001.cutadapt.alignMEM.dedupOptPIC.realignGATK.reads	25	3	chr22:23055539,chr22:23247082,chr9:139391636	0.892857	0.994193	Yes
CLL-68765550-03S01666-TP1-aa_S85_L001_R1_001.cutadapt.alignMEM.dedupOptPIC.realignGATK.reads	CLL-68765550-04S60135-aa-TP2_S9_L001_R1_001.cutadapt.alignMEM.dedupOptPIC.realignGATK.reads	21	7	chr11:108225483,chr16:81971403,chr22:23054916,chr22:23055539,chr22:23241705,chr22:23247082,chr2:111907691	0.75	0.924986	Yes
CLL-57475508-03S01293-TP1-aa_S71_L001_R1_001.cutadapt.alignMEM.dedupOptPIC.realignGATK.reads	CLL-57475508-66S19720-TP2-aa_S08_L001_R1_001.cutadapt.alignMEM.dedupOptPIC.realignGATK.reads	23	5	chr11:102207851,chr11:108225483,chr22:23055539,chr22:23241705,chr2:111907691	0.821429	0.997493	Yes
CLL-58095558-03S09229-TP1-aa_S05_L001_R1_001.cutadapt.alignMEM.dedupOptPIC.realignGATK.reads	CLL-58095558-67S34422-TP2-aa_S05_L001_R1_001.cutadapt.alignMEM.dedupOptPIC.realignGATK.reads	25	3	chr16:81927217,chr22:23054916,chr22:23241705	0.892857	0.999468	Yes
CLL-2885558-03S09029-TP1-aa_S07_L001_R1_001.cutadapt.alignMEM.dedupOptPIC.realignGATK.reads	CLL-2885558-65S00905-TP2-aa_S04_L001_R1_001.cutadapt.alignMEM.dedupOptPIC.realignGATK.reads	25	3	chr22:23055539,chr22:23241705,chr4:153332380	0.892857	0.998671	Yes
CLL-2245551-03S01199-TP1-aa_S68_L001_R1_001.cutadapt.alignMEM.dedupOptPIC.realignGATK.reads	CLL-2245551-04S07162-aa-TP2_S60_L001_R1_001.cutadapt.alignMEM.dedupOptPIC.realignGATK.reads	25	3	chr17:7579801,chr22:23241705,chr22:23247082	0.892857	0.999611	Yes
CLL-05595558-03S02772-TP1-aa_S09_L001_R1_001.cutadapt.alignMEM.dedupOptPIC.realignGATK.reads	CLL-05595558-66S26300-A00-TP2-aa_S06_L001_R1_001.cutadapt.alignMEM.dedupOptPIC.realignGATK.reads	25	3	chr16:81941319,chr1:115256669,chr9:139391636	0.892857	0.989035	Yes
CLL-66505500-03S02006-TP1-aa_S3_L001_R1_001.cutadapt.alignMEM.dedupOptPIC.realignGATK.reads	CLL-66505500-04S60125-aa-TP2_S81_L001_R1_001.cutadapt.alignMEM.dedupOptPIC.realignGATK.reads	24	4	chr11:102207851,chr11:108225483,chr22:23055539,chr22:23247082	0.857143	0.998794	Yes
CLL-67395556-03S02672-TP1-aa_S76_L001_R1_001.cutadapt.alignMEM.dedupOptPIC.realignGATK.reads	CLL-6739556-65S00410-TP2-aa_S07_L001_R1_001.cutadapt.alignMEM.dedupOptPIC.realignGATK.reads	25	3	chr22:23054916,chr22:23055539,chr22:23241705	0.892857	0.996669	Yes
CLL-67315558-03S03434-TP1-aa_S03_L001_R1_001.cutadapt.alignMEM.dedupOptPIC.realignGATK.reads	CLL-67315558-66S05942-aa-TP2_S3_L001_R1_001.cutadapt.alignMEM.dedupOptPIC.realignGATK.reads	27	1	chr18:60985879	0.964286	0.997653	Yes
CLL-57475509-03S03114-TP1-aa_S82_L001_R1_001.cutadapt.alignMEM.dedupOptPIC.realignGATK.reads	CLL-57475509-66S13574-TP2-aa_S73_L001_R1_001.cutadapt.alignMEM.dedupOptPIC.realignGATK.reads	27	1	chr6:44228162	0.964286	0.998089	Yes
CLL-9565559-03S03989-TP1-aa_S79_L001_R1_001.cutadapt.alignMEM.dedupOptPIC.realignGATK.reads	CLL-9565559-60S7582-TP2-aa_S63_L001_R1_001.cutadapt.alignMEM.dedupOptPIC.realignGATK.reads	24	4	chr16:81819768,chr16:81954789,chr22:23241705,chr22:23247082	0.857143	0.995521	Yes
CLL-07925553-03S04346-TP1-aa_S62_L001_R1_001.cutadapt.alignMEM.dedupOptPIC.realignGATK.reads	CLL-07925553-65S09013-TP2-aa_S73_L001_R1_001.cutadapt.alignMEM.dedupOptPIC.realignGATK.reads	26	2	chr22:23055539,chr7:124469267	0.928571	0.981319	Yes
CLL-08485500-03S65798-TP1-aa_S85_L001_R1_001.cutadapt.alignMEM.dedupOptPIC.realignGATK.reads	CLL-08485500-60S07809-TP2-aa_S71_L001_R1_001.cutadapt.alignMEM.dedupOptPIC.realignGATK.reads	25	3	chr11:64039175,chr1:150552042,chr22:23055539	0.892857	0.997945	Yes
CLL-02205557-03S65036-TP1-aa_S01_L001_R1_001.cutadapt.alignMEM.dedupOptPIC.realignGATK.reads	CLL-02205557-04S08014-aa-TP2_S74_L001_R1_001.cutadapt.alignMEM.dedupOptPIC.realignGATK.reads	24	4	chr11:108225483,chr16:81902797,chr1:115256669,chr22:23247082	0.857143	0.998307	Yes
CLL-02225551-03S04729-TP1-aa_S70_L001_R1_001.cutadapt.alignMEM.dedupOptPIC.realignGATK.reads	CLL-02225551-65S08072-TP2-aa_S65_L001_R1_001.cutadapt.alignMEM.dedupOptPIC.realignGATK.reads	25	3	chr16:81941319,chr19:49459104,chrX:100611285	0.892857	0.999607	Yes
CLL-03535553-03S65490-TP1-aa_S75_L001_R1_001.cutadapt.alignMEM.dedupOptPIC.realignGATK.reads	CLL-03535553-67S35417-TP2-aa_S87_L001_R1_001.cutadapt.alignMEM.dedupOptPIC.realignGATK.reads	26	2	chr18:60985879,chrX:100611285	0.928571	0.991711	Yes
CLL-50365556-03S04388-TP1-aa_S7_L001_R1_001.cutadapt.alignMEM.dedupOptPIC.realignGATK.reads	CLL-50365556-67S34531-TP2-aa_S8_L001_R1_001.cutadapt.alignMEM.dedupOptPIC.realignGATK.reads	23	5	chr16:81902797,chr17:7579801,chr18:60985879,chr22:23055539,chr22:23241705	0.821429	0.995097	Yes
CLL-58815551-03S04417-TP1-aa_S77_L001_R1_001.cutadapt.alignMEM.dedupOptPIC.realignGATK.reads	CLL-58815551-67S44098-TP2-aa_S69_L001_R1_001.cutadapt.alignMEM.dedupOptPIC.realignGATK.reads	22	6	chr11:102207851,chr11:108225483,chr16:81954789,chr16:81971403,chr18:60985879,chrX:100611285	0.785714	0.998745	Yes
CLL-52565507-03S65932-TP1-aa_S64_L001_R1_001.cutadapt.alignMEM.dedupOptPIC.realignGATK.reads	CLL-52565507-67S56205-TP2-aa_S2_L001_R1_001.cutadapt.alignMEM.dedupOptPIC.realignGATK.reads	27	1	chr16:81888152	0.964286	0.999675	Yes
CLL-07685575-03S60704-TP1-aa_S04_L001_R1_001.cutadapt.alignMEM.dedupOptPIC.realignGATK.reads	CLL-07685575-66S8281-TP2-aa_S64_L001_R1_001.cutadapt.alignMEM.dedupOptPIC.realignGATK.reads	27	1	chr7:124469267	0.964286	0.999824	Yes
CLL-08175559-04S5155-TP1-aa_S64_L001_R1_001.cutadapt.alignMEM.dedupOptPIC.realignGATK.reads	CLL-08175559-60S02867-TP2-aa_S6_L001_R1_001.cutadapt.alignMEM.dedupOptPIC.realignGATK.reads	26	2	chr22:23055539,chr2:111907691	0.928571	0.995818	Yes
CLL-66505501-04S5915-TP1-aa_S02_L001_R1_001.cutadapt.alignMEM.dedupOptPIC.realignGATK.reads	CLL-66505501-68S058339-TP2-aa_S86_L001_R1_001.cutadapt.alignMEM.dedupOptPIC.realignGATK.reads	21	7	chr11:102207851,chr11:108225483,chr16:81888152,chr16:81971403,chr22:18226521,chr22:23241705,chr7:124469267	0.75	0.999132	Yes
CLL-67945552-03S60440-TP1-aa_S09_L001_R1_001.cutadapt.alignMEM.dedupOptPIC.realignGATK.reads	CLL-69745552-68S058218-TP2-aa_S79_L001_R1_001.cutadapt.alignMEM.dedupOptPIC.realignGATK.reads	25	3	chr1:115256669,chr22:23241705,chr6:44228162	0.892857	0.996532	Yes
CLL-67425558-03S66053-TP1-aa_S60_L001_R1_001.cutadapt.alignMEM.dedupOptPIC.realignGATK.reads	CLL-67425558-60S60196-TP2-aa_S7_L001_R1_001.cutadapt.alignMEM.dedupOptPIC.realignGATK.reads	25	3	chr11:102207851,chr11:108225483,chr16:81971403	0.892857	0.998417	Yes
CLL-68035553-03S66064-TP1-aa_S62_L001_R1_001.cutadapt.alignMEM.dedupOptPIC.realignGATK.reads	CLL-68035553-67S36768-TP2-aa_S61_L001_R1_001.cutadapt.alignMEM.dedupOptPIC.realignGATK.reads	25	3	chr11:108225483,chr16:81941319,chr17:7579801	0.892857	0.999015	Yes
CLL-07925506-04S7036-TP1-aa_S80_L001_R1_001.cutadapt.alignMEM.dedupOptPIC.realignGATK.reads	CLL-07925506-66S26056-A00-TP2-aa_S79_L001_R1_001.cutadapt.alignMEM.dedupOptPIC.realignGATK.reads	25	3	chr16:81941319,chr22:23241705,chr22:23247082	0.892857	0.997939	Yes
CLL-02185557-04S0657-TP1-aa_S07_L001_R1_001.cutadapt.alignMEM.dedupOptPIC.realignGATK.reads	CLL-02185557-04S3901-TP1-aa_S77_L001_R1_001.cutadapt.alignMEM.dedupOptPIC.realignGATK.reads	28	0		1	0.999751	Yes
CLL-02185557-04S0657-TP1-aa_S07_L001_R1_001.cutadapt.alignMEM.dedupOptPIC.realignGATK.reads	CLL-02185557-67S24351-TP2-aa_S72_L001_R1_001.cutadapt.alignMEM.dedupOptPIC.realignGATK.reads	27	1	chr22:23241705	0.964286	0.999656	Yes
CLL-6025505-04S6259-TP1-aa_S02_L001_R1_001.cutadapt.alignMEM.dedupOptPIC.realignGATK.reads	CLL-6025505-65S0056-aa-TP2_S02_L001_R1_001.cutadapt.alignMEM.dedupOptPIC.realignGATK.reads	26	2	chr22:23241705,chrX:100611285	0.928571	0.998744	Yes
CLL-52765506-04S6518-TP1-aa_S77_L001_R1_001.cutadapt.alignMEM.dedupOptPIC.realignGATK.reads	CLL-52765506-67S30494-TP2-aa_S6_L001_R1_001.cutadapt.alignMEM.dedupOptPIC.realignGATK.reads	28	0		1	0.999346	Yes
CLL-2715509-04S0752-TP1-aa_S04_L001_R1_001.cutadapt.alignMEM.dedupOptPIC.realignGATK.reads	CLL-07925505-66S28936-TP2-aa_S75_L001_R1_001.cutadapt.alignMEM.dedupOptPIC.realignGATK.reads	28	0		1	0.999838	Yes
CLL-2255509-04S6886-TP1-aa_S78_L001_R1_001.cutadapt.alignMEM.dedupOptPIC.realignGATK.reads	CLL-2255509-60S2439-TP2-aa_S64_L001_R1_001.cutadapt.alignMEM.dedupOptPIC.realignGATK.reads	26	2	chr22:23247082,chrX:100611285	0.928571	0.994746	Yes
CLL-065556-04S1995-TP1-aa_S67_L001_R1_001.cutadapt.alignMEM.dedupOptPIC.realignGATK.reads	CLL-065556-66S20317-A00-TP2-aa_S64_L001_R1_001.cutadapt.alignMEM.dedupOptPIC.realignGATK.reads	21	7	chr16:81819768,chr16:81971403,chr17:7579801,chr18:60985879,chr22:23055539,chr22:23247082,chr7:124469267	0.75	0.999287	Yes
CLL-07685577-04S8148-TP1-aa_S76_L001_R1_001.cutadapt.alignMEM.dedupOptPIC.realignGATK.reads	CLL-07685577-67S21048-TP2-aa_S86_L001_R1_001.cutadapt.alignMEM.dedupOptPIC.realignGATK.reads	25	3	chr16:81971403,chr22:23055539,chr22:23247082	0.892857	0.99896	Yes
CLL-0805550-04S8889-TP1-aa_S6_L001_R1_001.cutadapt.alignMEM.dedupOptPIC.realignGATK.reads	CLL-0805550-60S06905-TP2-aa_S86_L001_R1_001.cutadapt.alignMEM.dedupOptPIC.realignGATK.reads	27	1	chr17:7579801	0.964286	0.995597	Yes
CLL-08855552-04S1537-TP1-aa_S00_L001_R1_001.cutadapt.alignMEM.dedupOptPIC.realignGATK.reads	CLL-08855552-66S1991-TP2-aa_S75_L001_R1_001.cutadapt.alignMEM.dedupOptPIC.realignGATK.reads	28	0		1	0.998235	Yes
CLL-03525556-04S9599-TP1-aa_S09_L001_R1_001.cutadapt.alignMEM.dedupOptPIC.realignGATK.reads	CLL-03525556-67S44995-TP2-aa_S70_L001_R1_001.cutadapt.alignMEM.dedupOptPIC.realignGATK.reads	21	7	chr11:108225483,chr16:81902797,chr1:115256669,chr22:23054916,chr22:23055539,chr22:23241705,chr22:23247082	0.75	0.982766	Yes
CLL-67305554-04S8149-TP1-aa_S73_L001_R1_001.cutadapt.alignMEM.dedupOptPIC.realignGATK.reads	CLL-67305554-66S28873-TP2-aa_S6_L001_R1_001.cutadapt.alignMEM.dedupOptPIC.realignGATK.reads	24	4	chr22:23241705,chr22:23247082,chr6:44228162,chr7:124469267	0.857143	0.981121	Yes
CLL-68095505-04S9498-TP1-aa_S78_L001_R1_001.cutadapt.alignMEM.dedupOptPIC.realignGATK.reads	CLL-68095505-67S39868-TP2-aa_S60_L001_R1_001.cutadapt.alignMEM.dedupOptPIC.realignGATK.reads	23	5	chr16:81941319,chr16:81971403,chr22:18226521,chr22:23055539,chr22:23241705	0.821429	0.998544	Yes
CLL-7675566-04S9946-TP1-aa_S63_L001_R1_001.cutadapt.alignMEM.dedupOptPIC.realignGATK.reads	CLL-7675566-60S09144-TP2-aa_S04_L001_R1_001.cutadapt.alignMEM.dedupOptPIC.realignGATK.reads	21	7	chr11:108225483,chr16:81888152,chr16:81927217,chr17:7579801,chr22:23054916,chr22:23055539,chr22:23241705	0.75	0.972224	Yes
CLL-8815553-04S9940-TP1-aa_S66_L001_R1_001.cutadapt.alignMEM.dedupOptPIC.realignGATK.reads	CLL-8815553-04S07825-TP1-aa_S07_L001_R1_001.cutadapt.alignMEM.dedupOptPIC.realignGATK.reads	27	1	chr16:81954789	0.964286	0.995031	Yes
CLL-52245500-04S1105-TP1-aa_S82_L001_R1_001.cutadapt.alignMEM.dedupOptPIC.realignGATK.reads	CLL-52245500-67S38457-TP2-aa_S09_L001_R1_001.cutadapt.alignMEM.dedupOptPIC.realignGATK.reads	24	4	chr16:81902797,chr16:81941319,chr16:81971403,chr22:23054916	0.857143	0.998213	Yes
CLL-07935506-04S4141-TP1-aa_S06_L001_R1_001.cutadapt.alignMEM.dedupOptPIC.realignGATK.reads	CLL-07935506-66S7202-TP2-aa_S67_L001_R1_001.cutadapt.alignMEM.dedupOptPIC.realignGATK.reads	23	5	chr11:64039175,chr16:81819768,chr22:23055539,chr2:111907691,chr7:124469267	0.821429	0.996644	Yes
CLL-08805550-04S2151-TP1-aa_S04_L001_R1_001.cutadapt.alignMEM.dedupOptPIC.realignGATK.reads	CLL-08805550-66S00765-aa-TP2_S08_L001_R1_001.cutadapt.alignMEM.dedupOptPIC.realignGATK.reads	21	7	chr11:102207851,chr16:81902797,chr16:81971403,chr17:7579801,chr19:49459104,chr2:111907691,chrX:100611285	0.75	0.999815	Yes
CLL-02185557-04S3901-TP1-aa_S77_L001_R1_001.cutadapt.alignMEM.dedupOptPIC.realignGATK.reads	CLL-02185557-67S24351-TP2-aa_S72_L001_R1_001.cutadapt.alignMEM.dedupOptPIC.realignGATK.reads	27	1	chr22:23241705	0.964286	0.999796	Yes
CLL-02225553-04S3522-TP1-aa_S7_L001_R1_001.cutadapt.alignMEM.dedupOptPIC.realignGATK.reads	CLL-08865502-04S00318-TP1-aa_S82_L001_R1_001.cutadapt.alignMEM.dedupOptPIC.realignGATK.reads	28	0		1	0.999728	Yes
CLL-6025506-04S3876-TP1-aa_S62_L001_R1_001.cutadapt.alignMEM.dedupOptPIC.realignGATK.reads	CLL-6025506-65S6583-aa-TP2_S67_L001_R1_001.cutadapt.alignMEM.dedupOptPIC.realignGATK.reads	27	1	chr22:23241705	0.964286	0.999534	Yes
CLL-66505503-04S3495-TP1-aa_S81_L001_R1_001.cutadapt.alignMEM.dedupOptPIC.realignGATK.reads	CLL-66505503-60S09482-TP2-aa_S87_L001_R1_001.cutadapt.alignMEM.dedupOptPIC.realignGATK.reads	28	0		1	0.998514	Yes
CLL-66505504-04S4149-TP1-aa_S1_L001_R1_001.cutadapt.alignMEM.dedupOptPIC.realignGATK.reads	CLL-66505504-66S13861-TP2-aa_S81_L001_R1_001.cutadapt.alignMEM.dedupOptPIC.realignGATK.reads	28	0		1	0.999828	Yes
CLL-67315551-04S2257-TP1-aa_S87_L001_R1_001.cutadapt.alignMEM.dedupOptPIC.realignGATK.reads	CLL-67315551-60S66181-TP2-aa_S09_L001_R1_001.cutadapt.alignMEM.dedupOptPIC.realignGATK.reads	25	3	chr16:81902797,chr18:60985879,chr1:150552042	0.892857	0.998758	Yes
CLL-68575559-04S3527-TP1-aa_S76_L001_R1_001.cutadapt.alignMEM.dedupOptPIC.realignGATK.reads	CLL-68575559-66S28668-A00-TP2-aa_S75_L001_R1_001.cutadapt.alignMEM.dedupOptPIC.realignGATK.reads	21	7	chr12:25378456,chr16:81888152,chr22:18226521,chr22:23241705,chr22:23247082,chr2:111907691,chr9:139391636	0.75	0.921352	Yes
CLL-805552-02S03412-TP1-aa_S80_L001_R1_001.cutadapt.alignMEM.dedupOptPIC.realignGATK.reads	CLL-805552-68S059247-TP2-aa_S04_L001_R1_001.cutadapt.alignMEM.dedupOptPIC.realignGATK.reads	24	4	chr11:108225483,chr7:124469267,chr9:139391636,chrX:100611285	0.857143	0.999748	Yes
CLL-8815554-04S2356-TP1-aa_S3_L001_R1_001.cutadapt.alignMEM.dedupOptPIC.realignGATK.reads	CLL-8815554-65S01601-TP2-aa_S60_L001_R1_001.cutadapt.alignMEM.dedupOptPIC.realignGATK.reads	26	2	chr11:102207851,chr7:124469267	0.928571	0.994986	Yes
CLL-02145551-04S00755-TP1-aa_S74_L001_R1_001.cutadapt.alignMEM.dedupOptPIC.realignGATK.reads	CLL-02145551-67S49925-TP2-aa_S9_L001_R1_001.cutadapt.alignMEM.dedupOptPIC.realignGATK.reads	22	6	chr18:60985879,chr22:23054916,chr22:23055539,chr22:23241705,chr22:23247082,chrX:100611285	0.785714	0.987403	Yes
CLL-03535507-04S00016-TP1-aa_S60_L001_R1_001.cutadapt.alignMEM.dedupOptPIC.realignGATK.reads	CLL-03535507-60S65863-TP2-aa_S61_L001_R1_001.cutadapt.alignMEM.dedupOptPIC.realignGATK.reads	26	2	chr11:108225483,chr1:150552042	0.928571	0.999399	Yes
CLL-03535507-04S00016-TP1-aa_S60_L001_R1_001.cutadapt.alignMEM.dedupOptPIC.realignGATK.reads	CLL-03535507-66S26869-A00-TP2-aa_S80_L001_R1_001.cutadapt.alignMEM.dedupOptPIC.realignGATK.reads	24	4	chr11:108225483,chr16:81971403,chr22:23241705,chr6:44228162	0.857143	0.998869	Yes
CLL-66505565-04S05924-TP1-aa_S73_L001_R1_001.cutadapt.alignMEM.dedupOptPIC.realignGATK.reads	CLL-66505565-04S03778-aa-TP2_S66_L001_R1_001.cutadapt.alignMEM.dedupOptPIC.realignGATK.reads	21	7	chr11:108225483,chr16:81914583,chr16:81941319,chr17:7579801,chr19:49459104,chr22:23241705,chr22:23247082	0.75	0.998979	Yes
CLL-67115501-04S00913-TP1-aa_S63_L001_R1_001.cutadapt.alignMEM.dedupOptPIC.realignGATK.reads	CLL-67115501-67S48707-TP2-aa_S78_L001_R1_001.cutadapt.alignMEM.dedupOptPIC.realignGATK.reads	24	4	chr16:81971403,chr19:49459104,chr2:111907691,chr6:44228162	0.857143	0.971175	Yes
CLL-7245559-04S00112-TP1-aa_S00_L001_R1_001.cutadapt.alignMEM.dedupOptPIC.realignGATK.reads	CLL-7245559-66S50-20577-aa-TP2_S86_L001_R1_001.cutadapt.alignMEM.dedupOptPIC.realignGATK.reads	20	8	chr11:102207851,chr11:108225483,chr16:81819768,chr17:7579801,chr22:18226521,chr22:23055539,chr22:23241705,chr2:111907691	0.714286	0.984805	Yes
CLL-805561-04S05087-TP1-aa_S69_L001_R1_001.cutadapt.alignMEM.dedupOptPIC.realignGATK.reads	CLL-805561-65S03657-TP2-aa_S8_L001_R1_001.cutadapt.alignMEM.dedupOptPIC.realignGATK.reads	23	5	chr11:108225483,chr16:81819768,chr16:81941319,chr16:81971403,chr22:23241705	0.821429	0.998212	Yes
CLL-805561-04S05087-TP1-aa_S69_L001_R1_001.cutadapt.alignMEM.dedupOptPIC.realignGATK.reads	CLL-805561-60S04613-aa-TP2_S0_L001_R1_001.cutadapt.alignMEM.dedupOptPIC.realignGATK.reads	25	3	chr11:108225483,chr16:81941319,chr22:23241705	0.892857	0.998076	Yes
CLL-8095559-04S00113-TP1-aa_S02_L001_R1_001.cutadapt.alignMEM.dedupOptPIC.realignGATK.reads	CLL-625556-04S00065-TP2-aa_S1_L001_R1_001.cutadapt.alignMEM.dedupOptPIC.realignGATK.reads	26	2	chr11:108225483,chr22:23247082	0.928571	0.99894	Yes
CLL-8095559-04S00113-TP1-aa_S02_L001_R1_001.cutadapt.alignMEM.dedupOptPIC.realignGATK.reads	CLL-8095559-60S7426-TP2-aa_S9_L001_R1_001.cutadapt.alignMEM.dedupOptPIC.realignGATK.reads	23	5	chr11:108225483,chr16:81902797,chr16:81927217,chr22:23241705,chr22:23247082	0.821429	0.999064	Yes
CLL-8035551-04S06156-TP1-aa_S71_L001_R1_001.cutadapt.alignMEM.dedupOptPIC.realignGATK.reads	CLL-8305551-66S06001-TP2-aa_S88_L001_R1_001.cutadapt.alignMEM.dedupOptPIC.realignGATK.reads	26	2	chr22:23055539,chr6:44228162	0.928571	0.998046	Yes
CLL-2765508-04S06503-TP1-aa_S1_L001_R1_001.cutadapt.alignMEM.dedupOptPIC.realignGATK.reads	CLL-2765508-66S28883-TP2-aa_S03_L001_R1_001.cutadapt.alignMEM.dedupOptPIC.realignGATK.reads	26	2	chr16:81927217,chr17:7579801	0.928571	0.991264	Yes
CLL-2255501-04S00018-TP1-aa_S77_L001_R1_001.cutadapt.alignMEM.dedupOptPIC.realignGATK.reads	CLL-2255501-66S20941-TP2-aa_S86_L001_R1_001.cutadapt.alignMEM.dedupOptPIC.realignGATK.reads	22	6	chr16:81902797,chr22:23241705,chr22:23247082,chr4:153332380,chr6:44228162,chr9:139391636	0.785714	0.99631	Yes
CLL-07685574-04S09787-TP1-aa_S60_L001_R1_001.cutadapt.alignMEM.dedupOptPIC.realignGATK.reads	CLL-07685574-66S9948-TP2-aa_S82_L001_R1_001.cutadapt.alignMEM.dedupOptPIC.realignGATK.reads	27	1	chr22:23241705	0.964286	0.999311	Yes
CLL-02195506-04S07758-TP1-aa_S0_L001_R1_001.cutadapt.alignMEM.dedupOptPIC.realignGATK.reads	CLL-02195506-66S1399-aa-TP2_S07_L001_R1_001.cutadapt.alignMEM.dedupOptPIC.realignGATK.reads	24	4	chr19:49459104,chr22:23241705,chr22:23247082,chrX:100611285	0.857143	0.983402	Yes
CLL-66505502-04S5264-TP1-aa_S00_L001_R1_001.cutadapt.alignMEM.dedupOptPIC.realignGATK.reads	CLL-66505502-65S8400-aa-TP2_S71_L001_R1_001.cutadapt.alignMEM.dedupOptPIC.realignGATK.reads	24	4	chr11:102207851,chr11:108225483,chr22:23055539,chrX:100611285	0.857143	0.99931	Yes
CLL-68595558-04S07997-TP1-aa_S04_L001_R1_001.cutadapt.alignMEM.dedupOptPIC.realignGATK.reads	CLL-68595558-65S08944-TP2-aa_S61_L001_R1_001.cutadapt.alignMEM.dedupOptPIC.realignGATK.reads	25	3	chr17:7579801,chr1:150552042,chr22:23241705	0.892857	0.999011	Yes
CLL-68595559-04S07270-TP1-aa_S70_L001_R1_001.cutadapt.alignMEM.dedupOptPIC.realignGATK.reads	CLL-68595559-60S03574-TP2-aa_S65_L001_R1_001.cutadapt.alignMEM.dedupOptPIC.realignGATK.reads	26	2	chr17:7579801,chr22:23247082	0.928571	0.998484	Yes
CLL-625556-04S00065-TP2-aa_S1_L001_R1_001.cutadapt.alignMEM.dedupOptPIC.realignGATK.reads	CLL-8095559-60S7426-TP2-aa_S9_L001_R1_001.cutadapt.alignMEM.dedupOptPIC.realignGATK.reads	25	3	chr11:108225483,chr16:81927217,chr22:23241705	0.892857	0.99845	Yes
CLL-57475552-66S3722-TP2-aa_S75_L001_R1_001.cutadapt.alignMEM.dedupOptPIC.realignGATK.reads	CLL-57475552-60S09480-TP2-aa_S70_L001_R1_001.cutadapt.alignMEM.dedupOptPIC.realignGATK.reads	24	4	chr17:7579801,chr22:23054916,chr22:23055539,chr22:23247082	0.857143	0.998983	Yes
CLL-08865502-60S06293-TP2-aa_S03_L001_R1_001.cutadapt.alignMEM.dedupOptPIC.realignGATK.reads	CLL-02225553-04S00319-TP3-aa_S04_L001_R1_001.cutadapt.alignMEM.dedupOptPIC.realignGATK.reads	23	5	chr16:81819768,chr16:81902797,chr16:81941319,chr17:7579801,chrX:100611285	0.821429	0.998794	Yes
CLL-805561-65S03657-TP2-aa_S8_L001_R1_001.cutadapt.alignMEM.dedupOptPIC.realignGATK.reads	CLL-805561-60S04613-aa-TP2_S0_L001_R1_001.cutadapt.alignMEM.dedupOptPIC.realignGATK.reads	27	1	chr22:23241705	0.964286	0.999463	Yes
CLL-03535507-60S65863-TP2-aa_S61_L001_R1_001.cutadapt.alignMEM.dedupOptPIC.realignGATK.reads	CLL-03535507-66S26869-A00-TP2-aa_S80_L001_R1_001.cutadapt.alignMEM.dedupOptPIC.realignGATK.reads	25	3	chr22:23241705,chr6:44228162,chr7:124469267	0.892857	0.999295	Yes
CLL-67415550-02S02911-TP1-aa_S03_L001_R1_001.cutadapt.alignMEM.dedupOptPIC.realignGATK.reads	CLL-67415550-66S00339-TP2-aa_S76_L001_R1_001.cutadapt.alignMEM.dedupOptPIC.realignGATK.reads	26	2	chr11:108225483,chr6:44228162	0.928571	0.997962	Yes
CLL-7785550-02S06163-TP1-aa_S71_L001_R1_001.cutadapt.alignMEM.dedupOptPIC.realignGATK.reads	CLL-7785550-60S09557-TP2-aa_S0_L001_R1_001.cutadapt.alignMEM.dedupOptPIC.realignGATK.reads	26	2	chr11:108225483,chr6:44228162	0.928571	0.998908	Yes
CLL-57245557-04S1585-TP1-aa_S86_L001_R1_001.cutadapt.alignMEM.dedupOptPIC.realignGATK.reads	CLL-57245557-67S056738-TP2-aa_S0_L001_R1_001.cutadapt.alignMEM.dedupOptPIC.realignGATK.reads	26	2	chr11:108225483,chr7:124469267	0.928571	0.9998	Yes
CLL-055550-02S6593-TP1_S06_L001_R1_001.cutadapt.alignMEM.dedupOptPIC.realignGATK.reads	CLL-055556-02S6762-TP1_S71_L001_R1_001.cutadapt.alignMEM.dedupOptPIC.realignGATK.reads	11	17	chr11:102207851,chr11:108225483,chr16:81819768,chr16:81888152,chr16:81902797,chr16:81914583,chr16:81971403,chr18:60985879,chr1:115256669,chr1:150552042,chr22:18226521,chr22:23054916,chr22:23055539,chr22:23241705,chr6:44228162,chr7:124469267,chr9:139391636	0.392857	0.353242	No
CLL-055550-02S6593-TP1_S06_L001_R1_001.cutadapt.alignMEM.dedupOptPIC.realignGATK.reads	CLL-07685550-01S60463-TP1_S78_L001_R1_001.cutadapt.alignMEM.dedupOptPIC.realignGATK.reads	12	16	chr16:81819768,chr16:81888152,chr16:81902797,chr16:81914583,chr16:81954789,chr16:81971403,chr17:7579801,chr18:60985879,chr1:115256669,chr1:150552042,chr22:18226521,chr22:23054916,chr2:111907691,chr6:44228162,chr7:124469267,chr9:139391636	0.428571	0.175923	No
CLL-055550-02S6593-TP1_S06_L001_R1_001.cutadapt.alignMEM.dedupOptPIC.realignGATK.reads	CLL-07685556-01S66814-TP1_S85_L001_R1_001.cutadapt.alignMEM.dedupOptPIC.realignGATK.reads	9	19	chr11:102207851,chr11:108225483,chr16:81819768,chr16:81888152,chr16:81902797,chr16:81914583,chr16:81927217,chr16:81941319,chr16:81954789,chr16:81971403,chr18:60985879,chr1:115256669,chr1:150552042,chr22:18226521,chr22:23054916,chr22:23241705,chr2:111907691,chr6:44228162,chr9:139391636	0.321429	0.290704	No
CLL-055550-02S6593-TP1_S06_L001_R1_001.cutadapt.alignMEM.dedupOptPIC.realignGATK.reads	CLL-07685557-02S5082-TP1_S81_L001_R1_001.cutadapt.alignMEM.dedupOptPIC.realignGATK.reads	6	22	chr11:108225483,chr11:64039175,chr16:81888152,chr16:81902797,chr16:81914583,chr16:81941319,chr16:81954789,chr16:81971403,chr17:7579801,chr18:60985879,chr19:49459104,chr1:115256669,chr1:150552042,chr22:18226521,chr22:23054916,chr22:23055539,chr22:23241705,chr2:111907691,chr4:153332380,chr6:44228162,chr7:124469267,chr9:139391636	0.214286	0.0611941	No
CLL-055550-02S6593-TP1_S06_L001_R1_001.cutadapt.alignMEM.dedupOptPIC.realignGATK.reads	CLL-07685558-02S5968-TP1_S02_L001_R1_001.cutadapt.alignMEM.dedupOptPIC.realignGATK.reads	12	16	chr11:108225483,chr16:81902797,chr16:81914583,chr16:81941319,chr16:81954789,chr16:81971403,chr18:60985879,chr19:49459104,chr1:150552042,chr22:18226521,chr22:23054916,chr22:23241705,chr22:23247082,chr6:44228162,chr7:124469267,chr9:139391636	0.428571	0.418245	No
CLL-055550-02S6593-TP1_S06_L001_R1_001.cutadapt.alignMEM.dedupOptPIC.realignGATK.reads	CLL-07685559-02S6594-TP1_S03_L001_R1_001.cutadapt.alignMEM.dedupOptPIC.realignGATK.reads	13	15	chr11:108225483,chr11:64039175,chr16:81819768,chr16:81888152,chr16:81902797,chr16:81914583,chr16:81954789,chr18:60985879,chr1:115256669,chr1:150552042,chr22:18226521,chr22:23054916,chr22:23241705,chr6:44228162,chrX:100611285	0.464286	0.399324	No
CLL-055550-02S6593-TP1_S06_L001_R1_001.cutadapt.alignMEM.dedupOptPIC.realignGATK.reads	CLL-07685551-02S6634-TP1_S75_L001_R1_001.cutadapt.alignMEM.dedupOptPIC.realignGATK.reads	10	18	chr11:102207851,chr11:108225483,chr16:81819768,chr16:81888152,chr16:81902797,chr16:81914583,chr16:81941319,chr16:81954789,chr16:81971403,chr18:60985879,chr19:49459104,chr1:115256669,chr1:150552042,chr22:18226521,chr22:23054916,chr22:23241705,chr6:44228162,chr7:124469267	0.357143	0.215336	No
CLL-055550-02S6593-TP1_S06_L001_R1_001.cutadapt.alignMEM.dedupOptPIC.realignGATK.reads	CLL-095550-02S0531-TP1_S67_L001_R1_001.cutadapt.alignMEM.dedupOptPIC.realignGATK.reads	10	18	chr16:81819768,chr16:81888152,chr16:81902797,chr16:81914583,chr16:81927217,chr16:81954789,chr16:81971403,chr18:60985879,chr1:115256669,chr1:150552042,chr22:18226521,chr22:23054916,chr22:23055539,chr22:23241705,chr22:23247082,chr6:44228162,chr7:124469267,chr9:139391636	0.357143	0.332607	No
CLL-055550-02S6593-TP1_S06_L001_R1_001.cutadapt.alignMEM.dedupOptPIC.realignGATK.reads	CLL-0255550-02S0732-TP1_S64_L001_R1_001.cutadapt.alignMEM.dedupOptPIC.realignGATK.reads	15	13	chr11:102207851,chr11:64039175,chr16:81888152,chr16:81941319,chr16:81954789,chr16:81971403,chr18:60985879,chr22:23054916,chr22:23241705,chr22:23247082,chr2:111907691,chr6:44228162,chr7:124469267	0.535714	0.483315	No
CLL-055550-02S6593-TP1_S06_L001_R1_001.cutadapt.alignMEM.dedupOptPIC.realignGATK.reads	CLL-665550-02S6409-TP1_S83_L001_R1_001.cutadapt.alignMEM.dedupOptPIC.realignGATK.reads	10	18	chr11:102207851,chr11:108225483,chr16:81888152,chr16:81902797,chr16:81914583,chr16:81941319,chr16:81954789,chr16:81971403,chr17:7579801,chr18:60985879,chr1:150552042,chr22:18226521,chr22:23054916,chr22:23055539,chr22:23241705,chr22:23247082,chr2:111907691,chrX:100611285	0.357143	0.237121	No
CLL-055550-02S6593-TP1_S06_L001_R1_001.cutadapt.alignMEM.dedupOptPIC.realignGATK.reads	CLL-6625550-02S0303-TP1_S82_L001_R1_001.cutadapt.alignMEM.dedupOptPIC.realignGATK.reads	12	16	chr11:108225483,chr16:81888152,chr16:81902797,chr16:81914583,chr16:81941319,chr16:81954789,chr16:81971403,chr17:7579801,chr18:60985879,chr1:115256669,chr1:150552042,chr22:18226521,chr22:23054916,chr22:23241705,chr22:23247082,chr6:44228162	0.428571	0.477251	No
CLL-055550-02S6593-TP1_S06_L001_R1_001.cutadapt.alignMEM.dedupOptPIC.realignGATK.reads	CLL-67845550-02S0304-TP1_S1_L001_R1_001.cutadapt.alignMEM.dedupOptPIC.realignGATK.reads	11	17	chr11:102207851,chr11:108225483,chr16:81819768,chr16:81888152,chr16:81902797,chr16:81914583,chr16:81927217,chr16:81971403,chr17:7579801,chr18:60985879,chr19:49459104,chr1:150552042,chr22:18226521,chr22:23054916,chr4:153332380,chr6:44228162,chrX:100611285	0.392857	0.376885	No
CLL-055550-02S6593-TP1_S06_L001_R1_001.cutadapt.alignMEM.dedupOptPIC.realignGATK.reads	CLL-6235550-02S0283-TP1_S80_L001_R1_001.cutadapt.alignMEM.dedupOptPIC.realignGATK.reads	11	17	chr16:81888152,chr16:81902797,chr16:81914583,chr16:81927217,chr16:81941319,chr16:81954789,chr16:81971403,chr17:7579801,chr18:60985879,chr1:115256669,chr22:18226521,chr22:23054916,chr22:23055539,chr22:23241705,chr22:23247082,chr6:44228162,chr7:124469267	0.392857	0.333066	No
CLL-055550-02S6593-TP1_S06_L001_R1_001.cutadapt.alignMEM.dedupOptPIC.realignGATK.reads	CLL-725550-02S6828-TP1_S86_L001_R1_001.cutadapt.alignMEM.dedupOptPIC.realignGATK.reads	11	17	chr11:102207851,chr11:108225483,chr16:81888152,chr16:81902797,chr16:81914583,chr16:81954789,chr16:81971403,chr17:7579801,chr18:60985879,chr1:150552042,chr22:18226521,chr22:23054916,chr22:23055539,chr22:23247082,chr2:111907691,chr6:44228162,chr9:139391636	0.392857	0.444876	No
CLL-055550-02S6593-TP1_S06_L001_R1_001.cutadapt.alignMEM.dedupOptPIC.realignGATK.reads	CLL-7305550-02S5720-TP1_S9_L001_R1_001.cutadapt.alignMEM.dedupOptPIC.realignGATK.reads	12	16	chr11:102207851,chr11:108225483,chr16:81888152,chr16:81902797,chr16:81914583,chr16:81941319,chr16:81954789,chr16:81971403,chr18:60985879,chr1:150552042,chr22:23054916,chr22:23055539,chr22:23241705,chr22:23247082,chr6:44228162,chr9:139391636	0.428571	0.507781	No
CLL-055550-02S6593-TP1_S06_L001_R1_001.cutadapt.alignMEM.dedupOptPIC.realignGATK.reads	CLL-57305556-02S6668-TP1_S68_L001_R1_001.cutadapt.alignMEM.dedupOptPIC.realignGATK.reads	7	21	chr11:102207851,chr11:64039175,chr16:81819768,chr16:81888152,chr16:81902797,chr16:81914583,chr16:81941319,chr16:81954789,chr17:7579801,chr18:60985879,chr1:115256669,chr1:150552042,chr22:18226521,chr22:23054916,chr22:23055539,chr22:23241705,chr22:23247082,chr2:111907691,chr6:44228162,chr7:124469267,chrX:100611285	0.25	-0.0158519	No
CLL-055550-02S6593-TP1_S06_L001_R1_001.cutadapt.alignMEM.dedupOptPIC.realignGATK.reads	CLL-58095550-02S0166-TP1_S79_L001_R1_001.cutadapt.alignMEM.dedupOptPIC.realignGATK.reads	8	20	chr11:102207851,chr11:108225483,chr16:81888152,chr16:81902797,chr16:81914583,chr16:81941319,chr16:81954789,chr16:81971403,chr17:7579801,chr18:60985879,chr19:49459104,chr1:115256669,chr1:150552042,chr22:23054916,chr22:23055539,chr2:111907691,chr4:153332380,chr7:124469267,chr9:139391636,chrX:100611285	0.285714	-0.0726892	No
CLL-055550-02S6593-TP1_S06_L001_R1_001.cutadapt.alignMEM.dedupOptPIC.realignGATK.reads	CLL-8105550-02S5813-TP1_S00_L001_R1_001.cutadapt.alignMEM.dedupOptPIC.realignGATK.reads	11	17	chr11:102207851,chr11:108225483,chr16:81819768,chr16:81902797,chr16:81914583,chr16:81954789,chr16:81971403,chr18:60985879,chr1:115256669,chr1:150552042,chr22:18226521,chr22:23054916,chr22:23241705,chr2:111907691,chr6:44228162,chr7:124469267,chr9:139391636	0.392857	0.272768	No
CLL-055550-02S6593-TP1_S06_L001_R1_001.cutadapt.alignMEM.dedupOptPIC.realignGATK.reads	CLL-0575550-02S3841-TP1-aa_S86_L001_R1_001.cutadapt.alignMEM.dedupOptPIC.realignGATK.reads	7	21	chr11:102207851,chr11:108225483,chr11:64039175,chr16:81819768,chr16:81902797,chr16:81914583,chr16:81954789,chr16:81971403,chr17:7579801,chr18:60985879,chr19:49459104,chr1:115256669,chr22:18226521,chr22:23054916,chr22:23055539,chr22:23241705,chr22:23247082,chr2:111907691,chr6:44228162,chr7:124469267,chrX:100611285	0.25	0.199278	No
CLL-055550-02S6593-TP1_S06_L001_R1_001.cutadapt.alignMEM.dedupOptPIC.realignGATK.reads	CLL-00345550-02S2236-TP1-aa_S82_L001_R1_001.cutadapt.alignMEM.dedupOptPIC.realignGATK.reads	8	20	chr11:108225483,chr11:64039175,chr16:81819768,chr16:81888152,chr16:81902797,chr16:81914583,chr16:81941319,chr16:81954789,chr16:81971403,chr17:7579801,chr18:60985879,chr19:49459104,chr1:115256669,chr22:18226521,chr22:23054916,chr22:23055539,chr2:111907691,chr6:44228162,chr7:124469267,chr9:139391636	0.285714	0.512816	No
CLL-055550-02S6593-TP1_S06_L001_R1_001.cutadapt.alignMEM.dedupOptPIC.realignGATK.reads	CLL-07685552-02S7962-TP1-aa_S72_L001_R1_001.cutadapt.alignMEM.dedupOptPIC.realignGATK.reads	9	19	chr11:102207851,chr11:108225483,chr11:64039175,chr16:81888152,chr16:81902797,chr16:81914583,chr16:81927217,chr16:81941319,chr16:81954789,chr16:81971403,chr18:60985879,chr1:115256669,chr1:150552042,chr22:18226521,chr22:23054916,chr22:23055539,chr22:23241705,chr22:23247082,chr2:111907691	0.321429	0.327015	No
CLL-055550-02S6593-TP1_S06_L001_R1_001.cutadapt.alignMEM.dedupOptPIC.realignGATK.reads	CLL-07685553-02S8547-TP1-aa_S08_L001_R1_001.cutadapt.alignMEM.dedupOptPIC.realignGATK.reads	7	21	chr11:108225483,chr12:25378456,chr16:81819768,chr16:81888152,chr16:81902797,chr16:81914583,chr16:81941319,chr16:81954789,chr16:81971403,chr17:7579801,chr18:60985879,chr19:49459104,chr1:115256669,chr22:18226521,chr22:23054916,chr22:23055539,chr22:23241705,chr2:111907691,chr4:153332380,chr7:124469267,chrX:100611285	0.25	0.0830372	No
CLL-055550-02S6593-TP1_S06_L001_R1_001.cutadapt.alignMEM.dedupOptPIC.realignGATK.reads	CLL-07685554-02S8079-TP1-aa_S65_L001_R1_001.cutadapt.alignMEM.dedupOptPIC.realignGATK.reads	10	18	chr11:108225483,chr16:81888152,chr16:81902797,chr16:81914583,chr16:81927217,chr16:81954789,chr17:7579801,chr18:60985879,chr19:49459104,chr22:18226521,chr22:23054916,chr22:23055539,chr22:23241705,chr22:23247082,chr2:111907691,chr6:44228162,chr7:124469267,chr9:139391636	0.357143	0.120753	No
CLL-055550-02S6593-TP1_S06_L001_R1_001.cutadapt.alignMEM.dedupOptPIC.realignGATK.reads	CLL-07685505-02S8893-TP1-aa_S76_L001_R1_001.cutadapt.alignMEM.dedupOptPIC.realignGATK.reads	12	16	chr11:108225483,chr16:81888152,chr16:81902797,chr16:81914583,chr16:81927217,chr16:81941319,chr16:81954789,chr18:60985879,chr1:115256669,chr1:150552042,chr22:23054916,chr22:23241705,chr2:111907691,chr6:44228162,chr7:124469267,chrX:100611285	0.428571	0.396596	No
CLL-055550-02S6593-TP1_S06_L001_R1_001.cutadapt.alignMEM.dedupOptPIC.realignGATK.reads	CLL-07685500-02S9373-TP1-aa_S74_L001_R1_001.cutadapt.alignMEM.dedupOptPIC.realignGATK.reads	12	16	chr16:81888152,chr16:81902797,chr16:81914583,chr16:81941319,chr16:81954789,chr16:81971403,chr18:60985879,chr1:115256669,chr1:150552042,chr22:23054916,chr22:23055539,chr22:23241705,chr22:23247082,chr2:111907691,chr6:44228162,chr7:124469267	0.428571	0.3345	No
CLL-055550-02S6593-TP1_S06_L001_R1_001.cutadapt.alignMEM.dedupOptPIC.realignGATK.reads	CLL-07685506-02S1624-TP1-aa_S66_L001_R1_001.cutadapt.alignMEM.dedupOptPIC.realignGATK.reads	7	21	chr11:102207851,chr11:108225483,chr11:64039175,chr12:25378456,chr16:81888152,chr16:81914583,chr16:81941319,chr16:81954789,chr16:81971403,chr18:60985879,chr19:49459104,chr1:115256669,chr1:150552042,chr22:23054916,chr22:23055539,chr22:23241705,chr22:23247082,chr2:111907691,chr4:153332380,chr6:44228162,chr7:124469267	0.25	0.0758763	No
CLL-055550-02S6593-TP1_S06_L001_R1_001.cutadapt.alignMEM.dedupOptPIC.realignGATK.reads	CLL-08865550-02S7918-TP1-aa_S87_L001_R1_001.cutadapt.alignMEM.dedupOptPIC.realignGATK.reads	12	16	chr11:102207851,chr11:108225483,chr16:81888152,chr16:81902797,chr16:81914583,chr16:81941319,chr16:81954789,chr16:81971403,chr17:7579801,chr18:60985879,chr1:150552042,chr22:23054916,chr22:23241705,chr2:111907691,chr6:44228162,chr9:139391636	0.428571	0.348246	No
CLL-055550-02S6593-TP1_S06_L001_R1_001.cutadapt.alignMEM.dedupOptPIC.realignGATK.reads	CLL-08865556-02S2985-TP1-aa_S80_L001_R1_001.cutadapt.alignMEM.dedupOptPIC.realignGATK.reads	6	22	chr11:102207851,chr11:108225483,chr11:64039175,chr16:81819768,chr16:81888152,chr16:81902797,chr16:81927217,chr16:81941319,chr16:81954789,chr16:81971403,chr17:7579801,chr18:60985879,chr1:150552042,chr22:18226521,chr22:23054916,chr22:23055539,chr22:23241705,chr22:23247082,chr6:44228162,chr7:124469267,chr9:139391636,chrX:100611285	0.214286	0.167144	No
CLL-055550-02S6593-TP1_S06_L001_R1_001.cutadapt.alignMEM.dedupOptPIC.realignGATK.reads	CLL-55095556-02S9403-TP1-aa_S89_L001_R1_001.cutadapt.alignMEM.dedupOptPIC.realignGATK.reads	9	19	chr11:64039175,chr16:81888152,chr16:81902797,chr16:81914583,chr16:81927217,chr16:81941319,chr16:81971403,chr18:60985879,chr19:49459104,chr1:115256669,chr1:150552042,chr22:18226521,chr22:23054916,chr22:23241705,chr22:23247082,chr2:111907691,chr6:44228162,chr7:124469267,chr9:139391636	0.321429	0.267858	No
CLL-055550-02S6593-TP1_S06_L001_R1_001.cutadapt.alignMEM.dedupOptPIC.realignGATK.reads	CLL-095557-02S1655-TP1-aa_S01_L001_R1_001.cutadapt.alignMEM.dedupOptPIC.realignGATK.reads	11	17	chr12:25378456,chr16:81819768,chr16:81888152,chr16:81902797,chr16:81914583,chr16:81941319,chr16:81954789,chr16:81971403,chr18:60985879,chr19:49459104,chr1:150552042,chr22:18226521,chr22:23054916,chr22:23055539,chr7:124469267,chr9:139391636,chrX:100611285	0.392857	0.216368	No
CLL-055550-02S6593-TP1_S06_L001_R1_001.cutadapt.alignMEM.dedupOptPIC.realignGATK.reads	CLL-095558-02S1491-TP1-aa_S00_L001_R1_001.cutadapt.alignMEM.dedupOptPIC.realignGATK.reads	9	19	chr11:108225483,chr16:81819768,chr16:81888152,chr16:81902797,chr16:81914583,chr16:81927217,chr16:81954789,chr16:81971403,chr18:60985879,chr1:115256669,chr1:150552042,chr22:18226521,chr22:23054916,chr22:23055539,chr22:23241705,chr22:23247082,chr6:44228162,chr7:124469267,chr9:139391636	0.321429	0.435858	No
CLL-055550-02S6593-TP1_S06_L001_R1_001.cutadapt.alignMEM.dedupOptPIC.realignGATK.reads	CLL-0255556-02S6401-TP1-aa_S69_L001_R1_001.cutadapt.alignMEM.dedupOptPIC.realignGATK.reads	10	18	chr11:108225483,chr11:64039175,chr16:81819768,chr16:81888152,chr16:81902797,chr16:81927217,chr16:81941319,chr16:81971403,chr18:60985879,chr19:49459104,chr1:115256669,chr1:150552042,chr22:23054916,chr22:23055539,chr22:23241705,chr2:111907691,chr7:124469267,chrX:100611285	0.357143	0.134183	No
CLL-055550-02S6593-TP1_S06_L001_R1_001.cutadapt.alignMEM.dedupOptPIC.realignGATK.reads	CLL-0255557-02S7815-TP1-aa_S70_L001_R1_001.cutadapt.alignMEM.dedupOptPIC.realignGATK.reads	13	15	chr11:102207851,chr11:108225483,chr11:64039175,chr16:81819768,chr16:81888152,chr16:81902797,chr16:81914583,chr16:81927217,chr16:81941319,chr18:60985879,chr1:150552042,chr22:23054916,chr22:23055539,chr7:124469267,chrX:100611285	0.464286	0.318976	No
CLL-055550-02S6593-TP1_S06_L001_R1_001.cutadapt.alignMEM.dedupOptPIC.realignGATK.reads	CLL-02125550-02S2324-TP1-aa_S1_L001_R1_001.cutadapt.alignMEM.dedupOptPIC.realignGATK.reads	9	19	chr11:102207851,chr11:108225483,chr16:81888152,chr16:81902797,chr16:81914583,chr16:81927217,chr16:81954789,chr16:81971403,chr17:7579801,chr18:60985879,chr19:49459104,chr1:115256669,chr1:150552042,chr22:18226521,chr22:23054916,chr22:23055539,chr22:23241705,chr22:23247082,chr9:139391636	0.321429	0.34537	No
CLL-055550-02S6593-TP1_S06_L001_R1_001.cutadapt.alignMEM.dedupOptPIC.realignGATK.reads	CLL-6025550-02S7919-TP1-aa_S6_L001_R1_001.cutadapt.alignMEM.dedupOptPIC.realignGATK.reads	10	18	chr16:81819768,chr16:81888152,chr16:81902797,chr16:81914583,chr16:81927217,chr16:81971403,chr17:7579801,chr18:60985879,chr19:49459104,chr1:115256669,chr1:150552042,chr22:18226521,chr22:23055539,chr22:23241705,chr2:111907691,chr6:44228162,chr7:124469267,chrX:100611285	0.357143	0.241963	No
CLL-055550-02S6593-TP1_S06_L001_R1_001.cutadapt.alignMEM.dedupOptPIC.realignGATK.reads	CLL-6025556-02S3849-TP1-aa_S71_L001_R1_001.cutadapt.alignMEM.dedupOptPIC.realignGATK.reads	14	14	chr11:102207851,chr12:25378456,chr16:81819768,chr16:81888152,chr16:81902797,chr16:81914583,chr16:81954789,chr17:7579801,chr18:60985879,chr19:49459104,chr1:150552042,chr6:44228162,chr7:124469267,chr9:139391636	0.5	0.197419	No
CLL-055550-02S6593-TP1_S06_L001_R1_001.cutadapt.alignMEM.dedupOptPIC.realignGATK.reads	CLL-665556-02S9444-TP1-aa_S05_L001_R1_001.cutadapt.alignMEM.dedupOptPIC.realignGATK.reads	9	19	chr11:102207851,chr16:81819768,chr16:81902797,chr16:81914583,chr16:81941319,chr16:81954789,chr16:81971403,chr18:60985879,chr19:49459104,chr1:115256669,chr1:150552042,chr22:18226521,chr22:23054916,chr22:23055539,chr22:23241705,chr22:23247082,chr6:44228162,chr7:124469267,chr9:139391636	0.321429	0.207761	No
CLL-055550-02S6593-TP1_S06_L001_R1_001.cutadapt.alignMEM.dedupOptPIC.realignGATK.reads	CLL-6625556-02S1963-TP1-aa_S63_L001_R1_001.cutadapt.alignMEM.dedupOptPIC.realignGATK.reads	15	13	chr11:108225483,chr16:81888152,chr16:81902797,chr16:81914583,chr16:81941319,chr16:81971403,chr18:60985879,chr19:49459104,chr1:115256669,chr1:150552042,chr22:23054916,chr22:23247082,chr6:44228162	0.535714	0.642746	No
CLL-055550-02S6593-TP1_S06_L001_R1_001.cutadapt.alignMEM.dedupOptPIC.realignGATK.reads	CLL-6625557-02S1397-TP1-aa_S9_L001_R1_001.cutadapt.alignMEM.dedupOptPIC.realignGATK.reads	9	19	chr11:102207851,chr11:108225483,chr16:81902797,chr16:81914583,chr16:81927217,chr16:81954789,chr16:81971403,chr17:7579801,chr18:60985879,chr19:49459104,chr1:115256669,chr22:18226521,chr22:23054916,chr22:23055539,chr22:23241705,chr22:23247082,chr6:44228162,chr7:124469267,chrX:100611285	0.321429	0.31484	No
CLL-055550-02S6593-TP1_S06_L001_R1_001.cutadapt.alignMEM.dedupOptPIC.realignGATK.reads	CLL-67065550-02S2813-TP1-aa_S79_L001_R1_001.cutadapt.alignMEM.dedupOptPIC.realignGATK.reads	14	14	chr16:81819768,chr16:81888152,chr16:81902797,chr16:81914583,chr16:81971403,chr18:60985879,chr1:115256669,chr1:150552042,chr22:18226521,chr22:23054916,chr22:23247082,chr6:44228162,chr7:124469267,chr9:139391636	0.5	0.582788	No
CLL-055550-02S6593-TP1_S06_L001_R1_001.cutadapt.alignMEM.dedupOptPIC.realignGATK.reads	CLL-67115550-02S1970-TP1-aa_S85_L001_R1_001.cutadapt.alignMEM.dedupOptPIC.realignGATK.reads	10	18	chr11:102207851,chr11:108225483,chr16:81819768,chr16:81888152,chr16:81914583,chr16:81941319,chr16:81971403,chr17:7579801,chr18:60985879,chr1:115256669,chr1:150552042,chr22:18226521,chr22:23054916,chr22:23055539,chr22:23241705,chr2:111907691,chr7:124469267,chr9:139391636	0.357143	0.260825	No
CLL-055550-02S6593-TP1_S06_L001_R1_001.cutadapt.alignMEM.dedupOptPIC.realignGATK.reads	CLL-67115556-02S2631-TP1-aa_S64_L001_R1_001.cutadapt.alignMEM.dedupOptPIC.realignGATK.reads	10	18	chr11:64039175,chr16:81819768,chr16:81888152,chr16:81914583,chr16:81941319,chr16:81954789,chr18:60985879,chr19:49459104,chr1:115256669,chr1:150552042,chr22:18226521,chr22:23054916,chr22:23055539,chr22:23241705,chr22:23247082,chr6:44228162,chr7:124469267,chr9:139391636	0.357143	0.346507	No
CLL-055550-02S6593-TP1_S06_L001_R1_001.cutadapt.alignMEM.dedupOptPIC.realignGATK.reads	CLL-67305550-02S3208-TP1-aa_S83_L001_R1_001.cutadapt.alignMEM.dedupOptPIC.realignGATK.reads	14	14	chr11:102207851,chr16:81902797,chr16:81914583,chr16:81954789,chr18:60985879,chr1:150552042,chr22:18226521,chr22:23054916,chr22:23055539,chr22:23241705,chr4:153332380,chr6:44228162,chr7:124469267,chr9:139391636	0.5	0.449147	No
CLL-055550-02S6593-TP1_S06_L001_R1_001.cutadapt.alignMEM.dedupOptPIC.realignGATK.reads	CLL-6235556-02S1260-TP1-aa_S81_L001_R1_001.cutadapt.alignMEM.dedupOptPIC.realignGATK.reads	16	12	chr16:81888152,chr16:81914583,chr16:81941319,chr16:81971403,chr18:60985879,chr1:150552042,chr22:18226521,chr22:23054916,chr22:23241705,chr22:23247082,chr6:44228162,chrX:100611285	0.571429	0.604755	No
CLL-055550-02S6593-TP1_S06_L001_R1_001.cutadapt.alignMEM.dedupOptPIC.realignGATK.reads	CLL-6235557-02S2668-TP1-aa_S02_L001_R1_001.cutadapt.alignMEM.dedupOptPIC.realignGATK.reads	12	16	chr12:25378456,chr16:81888152,chr16:81902797,chr16:81914583,chr16:81954789,chr16:81971403,chr18:60985879,chr19:49459104,chr1:115256669,chr1:150552042,chr22:18226521,chr22:23054916,chr22:23055539,chr2:111907691,chr4:153332380,chr7:124469267	0.428571	0.199165	No
CLL-055550-02S6593-TP1_S06_L001_R1_001.cutadapt.alignMEM.dedupOptPIC.realignGATK.reads	CLL-6235558-02S2335-TP1-aa_S06_L001_R1_001.cutadapt.alignMEM.dedupOptPIC.realignGATK.reads	12	16	chr11:108225483,chr16:81888152,chr16:81902797,chr16:81914583,chr16:81927217,chr16:81941319,chr16:81954789,chr16:81971403,chr18:60985879,chr1:115256669,chr22:18226521,chr22:23054916,chr22:23055539,chr2:111907691,chr7:124469267,chr9:139391636	0.428571	0.346628	No
CLL-055550-02S6593-TP1_S06_L001_R1_001.cutadapt.alignMEM.dedupOptPIC.realignGATK.reads	CLL-57575550-02S9088-TP1-aa_S4_L001_R1_001.cutadapt.alignMEM.dedupOptPIC.realignGATK.reads	8	20	chr11:102207851,chr11:108225483,chr11:64039175,chr12:25378456,chr16:81888152,chr16:81902797,chr16:81914583,chr16:81941319,chr16:81954789,chr16:81971403,chr17:7579801,chr18:60985879,chr19:49459104,chr1:150552042,chr22:23054916,chr22:23241705,chr2:111907691,chr4:153332380,chr7:124469267,chrX:100611285	0.285714	0.00831315	No
CLL-055550-02S6593-TP1_S06_L001_R1_001.cutadapt.alignMEM.dedupOptPIC.realignGATK.reads	CLL-7675550-02S7163-TP1-aa_S3_L001_R1_001.cutadapt.alignMEM.dedupOptPIC.realignGATK.reads	10	18	chr11:102207851,chr16:81819768,chr16:81902797,chr16:81914583,chr16:81941319,chr16:81954789,chr16:81971403,chr17:7579801,chr18:60985879,chr1:115256669,chr1:150552042,chr22:18226521,chr22:23054916,chr22:23055539,chr6:44228162,chr7:124469267,chr9:139391636,chrX:100611285	0.357143	0.218888	No
CLL-055550-02S6593-TP1_S06_L001_R1_001.cutadapt.alignMEM.dedupOptPIC.realignGATK.reads	CLL-57675556-02S9674-TP1-aa_S60_L001_R1_001.cutadapt.alignMEM.dedupOptPIC.realignGATK.reads	8	20	chr11:108225483,chr11:64039175,chr16:81819768,chr16:81888152,chr16:81902797,chr16:81914583,chr16:81941319,chr16:81954789,chr16:81971403,chr17:7579801,chr18:60985879,chr19:49459104,chr1:150552042,chr22:23054916,chr22:23055539,chr22:23241705,chr22:23247082,chr2:111907691,chr6:44228162,chr9:139391636	0.285714	0.242329	No
CLL-055550-02S6593-TP1_S06_L001_R1_001.cutadapt.alignMEM.dedupOptPIC.realignGATK.reads	CLL-7675559-02S1964-TP1-aa_S78_L001_R1_001.cutadapt.alignMEM.dedupOptPIC.realignGATK.reads	11	17	chr11:102207851,chr11:108225483,chr16:81888152,chr16:81902797,chr16:81914583,chr16:81941319,chr16:81954789,chr16:81971403,chr17:7579801,chr18:60985879,chr1:150552042,chr22:23054916,chr22:23055539,chr22:23241705,chr22:23247082,chr6:44228162,chr9:139391636	0.392857	0.216805	No
CLL-055550-02S6593-TP1_S06_L001_R1_001.cutadapt.alignMEM.dedupOptPIC.realignGATK.reads	CLL-7935550-02S8227-TP1-aa_S88_L001_R1_001.cutadapt.alignMEM.dedupOptPIC.realignGATK.reads	8	20	chr11:102207851,chr11:108225483,chr11:64039175,chr12:25378456,chr16:81819768,chr16:81888152,chr16:81902797,chr16:81914583,chr16:81927217,chr16:81941319,chr16:81954789,chr16:81971403,chr17:7579801,chr18:60985879,chr22:18226521,chr22:23241705,chr22:23247082,chr6:44228162,chr7:124469267,chr9:139391636	0.285714	0.127047	No
CLL-055550-02S6593-TP1_S06_L001_R1_001.cutadapt.alignMEM.dedupOptPIC.realignGATK.reads	CLL-7935556-02S9087-TP1-aa_S7_L001_R1_001.cutadapt.alignMEM.dedupOptPIC.realignGATK.reads	10	18	chr16:81819768,chr16:81888152,chr16:81902797,chr16:81914583,chr16:81927217,chr16:81941319,chr18:60985879,chr19:49459104,chr1:115256669,chr1:150552042,chr22:18226521,chr22:23054916,chr22:23241705,chr22:23247082,chr2:111907691,chr6:44228162,chr7:124469267,chr9:139391636	0.357143	0.220022	No
CLL-055550-02S6593-TP1_S06_L001_R1_001.cutadapt.alignMEM.dedupOptPIC.realignGATK.reads	CLL-7935557-02S9763-TP1-aa_S62_L001_R1_001.cutadapt.alignMEM.dedupOptPIC.realignGATK.reads	9	19	chr11:102207851,chr11:108225483,chr16:81819768,chr16:81888152,chr16:81902797,chr16:81914583,chr16:81927217,chr16:81941319,chr16:81971403,chr17:7579801,chr18:60985879,chr1:115256669,chr22:18226521,chr22:23054916,chr22:23055539,chr22:23241705,chr22:23247082,chr6:44228162,chr7:124469267	0.321429	0.33056	No
CLL-055550-02S6593-TP1_S06_L001_R1_001.cutadapt.alignMEM.dedupOptPIC.realignGATK.reads	CLL-57935558-02S9281-TP1-aa_S77_L001_R1_001.cutadapt.alignMEM.dedupOptPIC.realignGATK.reads	10	18	chr11:102207851,chr11:108225483,chr16:81888152,chr16:81902797,chr16:81914583,chr16:81927217,chr16:81941319,chr17:7579801,chr18:60985879,chr19:49459104,chr1:150552042,chr22:18226521,chr22:23054916,chr22:23055539,chr22:23241705,chr2:111907691,chr9:139391636,chrX:100611285	0.357143	0.316552	No
CLL-055550-02S6593-TP1_S06_L001_R1_001.cutadapt.alignMEM.dedupOptPIC.realignGATK.reads	CLL-7475550-02S8275-TP1-aa_S73_L001_R1_001.cutadapt.alignMEM.dedupOptPIC.realignGATK.reads	11	17	chr11:102207851,chr11:64039175,chr16:81819768,chr16:81888152,chr16:81902797,chr16:81914583,chr16:81971403,chr17:7579801,chr18:60985879,chr1:150552042,chr22:18226521,chr22:23054916,chr22:23055539,chr22:23247082,chr6:44228162,chr7:124469267,chr9:139391636	0.392857	0.352212	No
CLL-055550-02S6593-TP1_S06_L001_R1_001.cutadapt.alignMEM.dedupOptPIC.realignGATK.reads	CLL-7475557-02S9673-TP1-aa_S09_L001_R1_001.cutadapt.alignMEM.dedupOptPIC.realignGATK.reads	9	19	chr11:108225483,chr11:64039175,chr16:81819768,chr16:81888152,chr16:81902797,chr16:81914583,chr16:81941319,chr16:81954789,chr16:81971403,chr18:60985879,chr1:115256669,chr1:150552042,chr22:18226521,chr22:23054916,chr22:23055539,chr22:23241705,chr2:111907691,chr6:44228162,chr7:124469267	0.321429	0.210426	No
CLL-055550-02S6593-TP1_S06_L001_R1_001.cutadapt.alignMEM.dedupOptPIC.realignGATK.reads	CLL-7475558-02S9443-TP1-aa_S8_L001_R1_001.cutadapt.alignMEM.dedupOptPIC.realignGATK.reads	8	20	chr11:102207851,chr12:25378456,chr16:81888152,chr16:81902797,chr16:81914583,chr16:81941319,chr16:81954789,chr16:81971403,chr17:7579801,chr18:60985879,chr19:49459104,chr1:115256669,chr22:18226521,chr22:23054916,chr22:23055539,chr22:23241705,chr22:23247082,chr2:111907691,chr4:153332380,chr7:124469267	0.285714	0.487641	No
CLL-055550-02S6593-TP1_S06_L001_R1_001.cutadapt.alignMEM.dedupOptPIC.realignGATK.reads	CLL-57475559-02S3556-TP1-aa_S03_L001_R1_001.cutadapt.alignMEM.dedupOptPIC.realignGATK.reads	12	16	chr11:108225483,chr16:81888152,chr16:81902797,chr16:81914583,chr16:81941319,chr18:60985879,chr19:49459104,chr1:115256669,chr1:150552042,chr22:18226521,chr22:23054916,chr22:23055539,chr22:23241705,chr6:44228162,chr7:124469267,chr9:139391636	0.428571	0.389937	No
CLL-055550-02S6593-TP1_S06_L001_R1_001.cutadapt.alignMEM.dedupOptPIC.realignGATK.reads	CLL-7475551-02S3886-TP1-aa_S75_L001_R1_001.cutadapt.alignMEM.dedupOptPIC.realignGATK.reads	11	17	chr16:81888152,chr16:81902797,chr16:81914583,chr16:81927217,chr16:81941319,chr16:81954789,chr16:81971403,chr17:7579801,chr18:60985879,chr19:49459104,chr1:115256669,chr1:150552042,chr22:23054916,chr22:23055539,chr22:23241705,chr2:111907691,chr6:44228162	0.392857	0.228117	No
CLL-055550-02S6593-TP1_S06_L001_R1_001.cutadapt.alignMEM.dedupOptPIC.realignGATK.reads	CLL-805550-02S8634-TP1-aa_S61_L001_R1_001.cutadapt.alignMEM.dedupOptPIC.realignGATK.reads	15	13	chr11:108225483,chr16:81819768,chr16:81888152,chr16:81902797,chr16:81914583,chr16:81954789,chr18:60985879,chr1:115256669,chr22:23054916,chr22:23241705,chr22:23247082,chr7:124469267,chrX:100611285	0.535714	0.328333	No
CLL-055550-02S6593-TP1_S06_L001_R1_001.cutadapt.alignMEM.dedupOptPIC.realignGATK.reads	CLL-9565550-02S2669-TP1-aa_S67_L001_R1_001.cutadapt.alignMEM.dedupOptPIC.realignGATK.reads	12	16	chr11:102207851,chr11:108225483,chr16:81888152,chr16:81914583,chr16:81954789,chr16:81971403,chr18:60985879,chr1:115256669,chr1:150552042,chr22:18226521,chr22:23055539,chr22:23241705,chr22:23247082,chr6:44228162,chr7:124469267,chrX:100611285	0.428571	0.402769	No
CLL-055550-02S6593-TP1_S06_L001_R1_001.cutadapt.alignMEM.dedupOptPIC.realignGATK.reads	CLL-2505550-02S3662-TP1-aa_S68_L001_R1_001.cutadapt.alignMEM.dedupOptPIC.realignGATK.reads	12	16	chr11:102207851,chr11:108225483,chr16:81888152,chr16:81902797,chr16:81914583,chr16:81954789,chr18:60985879,chr1:150552042,chr22:18226521,chr22:23054916,chr22:23055539,chr22:23241705,chr2:111907691,chr6:44228162,chr7:124469267,chrX:100611285	0.428571	0.408825	No
CLL-055550-02S6593-TP1_S06_L001_R1_001.cutadapt.alignMEM.dedupOptPIC.realignGATK.reads	CLL-75550-02S4085-TP1-aa_S60_L001_R1_001.cutadapt.alignMEM.dedupOptPIC.realignGATK.reads	12	16	chr16:81819768,chr16:81888152,chr16:81902797,chr16:81914583,chr16:81927217,chr16:81941319,chr16:81954789,chr16:81971403,chr18:60985879,chr19:49459104,chr1:150552042,chr22:18226521,chr22:23055539,chr22:23241705,chr2:111907691,chr6:44228162	0.428571	0.309102	No
CLL-055550-02S6593-TP1_S06_L001_R1_001.cutadapt.alignMEM.dedupOptPIC.realignGATK.reads	CLL-95550-02S4893-TP1-aa_S05_L001_R1_001.cutadapt.alignMEM.dedupOptPIC.realignGATK.reads	9	19	chr11:102207851,chr11:108225483,chr16:81819768,chr16:81888152,chr16:81902797,chr16:81914583,chr16:81941319,chr17:7579801,chr18:60985879,chr19:49459104,chr1:150552042,chr22:18226521,chr22:23055539,chr22:23241705,chr22:23247082,chr4:153332380,chr6:44228162,chr7:124469267,chr9:139391636	0.321429	0.37784	No
CLL-055550-02S6593-TP1_S06_L001_R1_001.cutadapt.alignMEM.dedupOptPIC.realignGATK.reads	CLL-095559-02S00845-TP1-aa_S03_L001_R1_001.cutadapt.alignMEM.dedupOptPIC.realignGATK.reads	15	13	chr16:81819768,chr16:81888152,chr16:81902797,chr16:81914583,chr16:81927217,chr16:81941319,chr16:81971403,chr18:60985879,chr1:150552042,chr22:18226521,chr22:23054916,chr22:23241705,chr7:124469267	0.535714	0.509116	No
CLL-055550-02S6593-TP1_S06_L001_R1_001.cutadapt.alignMEM.dedupOptPIC.realignGATK.reads	CLL-625550-02S4892-TP1-aa_S8_L001_R1_001.cutadapt.alignMEM.dedupOptPIC.realignGATK.reads	8	20	chr11:108225483,chr11:64039175,chr12:25378456,chr16:81819768,chr16:81888152,chr16:81902797,chr16:81914583,chr16:81954789,chr16:81971403,chr18:60985879,chr1:115256669,chr1:150552042,chr22:18226521,chr22:23054916,chr22:23241705,chr22:23247082,chr2:111907691,chr6:44228162,chr7:124469267,chr9:139391636	0.285714	0.509664	No
CLL-055550-02S6593-TP1_S06_L001_R1_001.cutadapt.alignMEM.dedupOptPIC.realignGATK.reads	CLL-805558-02S3355-TP1-aa_S7_L001_R1_001.cutadapt.alignMEM.dedupOptPIC.realignGATK.reads	6	22	chr11:102207851,chr11:108225483,chr12:25378456,chr16:81819768,chr16:81888152,chr16:81902797,chr16:81914583,chr16:81927217,chr16:81941319,chr16:81954789,chr16:81971403,chr18:60985879,chr1:115256669,chr1:150552042,chr22:18226521,chr22:23054916,chr22:23055539,chr22:23241705,chr2:111907691,chr7:124469267,chr9:139391636,chrX:100611285	0.214286	0.243432	No
CLL-055550-02S6593-TP1_S06_L001_R1_001.cutadapt.alignMEM.dedupOptPIC.realignGATK.reads	CLL-805559-02S05959-TP1-aa_S00_L001_R1_001.cutadapt.alignMEM.dedupOptPIC.realignGATK.reads	10	18	chr12:25378456,chr16:81888152,chr16:81902797,chr16:81914583,chr16:81941319,chr16:81954789,chr16:81971403,chr17:7579801,chr18:60985879,chr19:49459104,chr1:115256669,chr1:150552042,chr22:18226521,chr22:23054916,chr22:23241705,chr6:44228162,chr7:124469267,chr9:139391636	0.357143	0.253656	No
CLL-055550-02S6593-TP1_S06_L001_R1_001.cutadapt.alignMEM.dedupOptPIC.realignGATK.reads	CLL-56075550-02S00580-TP1-aa_S64_L001_R1_001.cutadapt.alignMEM.dedupOptPIC.realignGATK.reads	6	22	chr11:102207851,chr11:108225483,chr16:81819768,chr16:81888152,chr16:81902797,chr16:81914583,chr16:81941319,chr16:81954789,chr16:81971403,chr17:7579801,chr18:60985879,chr19:49459104,chr1:115256669,chr1:150552042,chr22:18226521,chr22:23054916,chr22:23055539,chr22:23241705,chr22:23247082,chr2:111907691,chr7:124469267,chr9:139391636	0.214286	0.100382	No
CLL-055550-02S6593-TP1_S06_L001_R1_001.cutadapt.alignMEM.dedupOptPIC.realignGATK.reads	CLL-6625559-02S00027-TP1-aa_S79_L001_R1_001.cutadapt.alignMEM.dedupOptPIC.realignGATK.reads	10	18	chr11:108225483,chr16:81819768,chr16:81888152,chr16:81902797,chr16:81914583,chr16:81954789,chr16:81971403,chr18:60985879,chr1:115256669,chr1:150552042,chr22:18226521,chr22:23054916,chr22:23055539,chr22:23241705,chr22:23247082,chr2:111907691,chr6:44228162,chr9:139391636	0.357143	0.465649	No
CLL-055550-02S6593-TP1_S06_L001_R1_001.cutadapt.alignMEM.dedupOptPIC.realignGATK.reads	CLL-6235559-02S00840-TP1-aa_S68_L001_R1_001.cutadapt.alignMEM.dedupOptPIC.realignGATK.reads	12	16	chr16:81819768,chr16:81888152,chr16:81902797,chr16:81914583,chr16:81971403,chr18:60985879,chr1:115256669,chr1:150552042,chr22:18226521,chr22:23054916,chr22:23055539,chr22:23241705,chr22:23247082,chr2:111907691,chr6:44228162,chr9:139391636	0.428571	0.519767	No
CLL-055550-02S6593-TP1_S06_L001_R1_001.cutadapt.alignMEM.dedupOptPIC.realignGATK.reads	CLL-7575556-02S00851-TP1-aa_S1_L001_R1_001.cutadapt.alignMEM.dedupOptPIC.realignGATK.reads	9	19	chr11:102207851,chr11:108225483,chr11:64039175,chr16:81902797,chr16:81914583,chr16:81954789,chr16:81971403,chr17:7579801,chr18:60985879,chr19:49459104,chr1:150552042,chr22:18226521,chr22:23054916,chr22:23055539,chr22:23241705,chr2:111907691,chr6:44228162,chr7:124469267,chr9:139391636	0.321429	0.136476	No
CLL-055550-02S6593-TP1_S06_L001_R1_001.cutadapt.alignMEM.dedupOptPIC.realignGATK.reads	CLL-7675551-02S05072-TP1-aa_S78_L001_R1_001.cutadapt.alignMEM.dedupOptPIC.realignGATK.reads	10	18	chr11:102207851,chr11:108225483,chr16:81888152,chr16:81902797,chr16:81914583,chr16:81941319,chr16:81954789,chr16:81971403,chr18:60985879,chr1:115256669,chr1:150552042,chr22:18226521,chr22:23054916,chr22:23241705,chr22:23247082,chr6:44228162,chr7:124469267,chr9:139391636	0.357143	0.545417	No
CLL-055550-02S6593-TP1_S06_L001_R1_001.cutadapt.alignMEM.dedupOptPIC.realignGATK.reads	CLL-57675552-02S05684-TP1-aa_S81_L001_R1_001.cutadapt.alignMEM.dedupOptPIC.realignGATK.reads	11	17	chr11:102207851,chr11:108225483,chr16:81819768,chr16:81888152,chr16:81902797,chr16:81914583,chr16:81927217,chr16:81941319,chr16:81971403,chr18:60985879,chr1:115256669,chr1:150552042,chr22:18226521,chr22:23054916,chr22:23241705,chr4:153332380,chr7:124469267	0.392857	0.195066	No
CLL-055550-02S6593-TP1_S06_L001_R1_001.cutadapt.alignMEM.dedupOptPIC.realignGATK.reads	CLL-57475552-02S05683-TP1-aa_S85_L001_R1_001.cutadapt.alignMEM.dedupOptPIC.realignGATK.reads	9	19	chr11:108225483,chr16:81819768,chr16:81888152,chr16:81902797,chr16:81914583,chr16:81927217,chr16:81941319,chr16:81954789,chr16:81971403,chr18:60985879,chr19:49459104,chr1:150552042,chr22:18226521,chr22:23054916,chr22:23055539,chr22:23241705,chr6:44228162,chr7:124469267,chr9:139391636	0.321429	0.21097	No
CLL-055550-02S6593-TP1_S06_L001_R1_001.cutadapt.alignMEM.dedupOptPIC.realignGATK.reads	CLL-7475553-02S00021-TP1-aa_S80_L001_R1_001.cutadapt.alignMEM.dedupOptPIC.realignGATK.reads	9	19	chr11:102207851,chr11:108225483,chr16:81888152,chr16:81902797,chr16:81914583,chr16:81927217,chr16:81954789,chr16:81971403,chr18:60985879,chr19:49459104,chr1:150552042,chr22:18226521,chr22:23054916,chr22:23241705,chr22:23247082,chr2:111907691,chr6:44228162,chr7:124469267,chr9:139391636	0.321429	0.129697	No
CLL-055550-02S6593-TP1_S06_L001_R1_001.cutadapt.alignMEM.dedupOptPIC.realignGATK.reads	CLL-58955550-02S4074-TP1-aa_S09_L001_R1_001.cutadapt.alignMEM.dedupOptPIC.realignGATK.reads	15	13	chr12:25378456,chr16:81888152,chr16:81914583,chr16:81954789,chr17:7579801,chr18:60985879,chr1:115256669,chr1:150552042,chr22:23054916,chr22:23055539,chr2:111907691,chr6:44228162,chr9:139391636	0.535714	0.625831	No
CLL-055550-02S6593-TP1_S06_L001_R1_001.cutadapt.alignMEM.dedupOptPIC.realignGATK.reads	CLL-8105557-02S00852-TP1-aa_S06_L001_R1_001.cutadapt.alignMEM.dedupOptPIC.realignGATK.reads	8	20	chr11:102207851,chr11:108225483,chr12:25378456,chr16:81819768,chr16:81888152,chr16:81902797,chr16:81914583,chr16:81941319,chr16:81954789,chr16:81971403,chr18:60985879,chr1:150552042,chr22:18226521,chr22:23054916,chr22:23241705,chr2:111907691,chr6:44228162,chr7:124469267,chr9:139391636,chrX:100611285	0.285714	0.0716692	No
CLL-055550-02S6593-TP1_S06_L001_R1_001.cutadapt.alignMEM.dedupOptPIC.realignGATK.reads	CLL-2505556-02S4573-TP1-aa_S4_L001_R1_001.cutadapt.alignMEM.dedupOptPIC.realignGATK.reads	9	19	chr11:102207851,chr12:25378456,chr16:81819768,chr16:81888152,chr16:81902797,chr16:81914583,chr16:81941319,chr16:81971403,chr18:60985879,chr19:49459104,chr1:115256669,chr1:150552042,chr22:18226521,chr22:23054916,chr22:23055539,chr22:23241705,chr22:23247082,chr2:111907691,chr7:124469267	0.321429	0.390514	No
CLL-055550-02S6593-TP1_S06_L001_R1_001.cutadapt.alignMEM.dedupOptPIC.realignGATK.reads	CLL-2505557-02S4777-TP1-aa_S74_L001_R1_001.cutadapt.alignMEM.dedupOptPIC.realignGATK.reads	9	19	chr11:108225483,chr16:81819768,chr16:81888152,chr16:81902797,chr16:81914583,chr16:81927217,chr16:81954789,chr16:81971403,chr17:7579801,chr18:60985879,chr19:49459104,chr1:150552042,chr22:18226521,chr22:23054916,chr22:23055539,chr22:23241705,chr22:23247082,chr6:44228162,chr7:124469267	0.321429	0.102596	No
CLL-055550-02S6593-TP1_S06_L001_R1_001.cutadapt.alignMEM.dedupOptPIC.realignGATK.reads	CLL-2505558-02S4891-TP1-aa_S89_L001_R1_001.cutadapt.alignMEM.dedupOptPIC.realignGATK.reads	7	21	chr11:102207851,chr11:108225483,chr12:25378456,chr16:81888152,chr16:81902797,chr16:81914583,chr16:81927217,chr16:81954789,chr16:81971403,chr18:60985879,chr19:49459104,chr1:115256669,chr1:150552042,chr22:18226521,chr22:23054916,chr22:23055539,chr22:23241705,chr22:23247082,chr6:44228162,chr7:124469267,chr9:139391636	0.25	0.152382	No
CLL-055550-02S6593-TP1_S06_L001_R1_001.cutadapt.alignMEM.dedupOptPIC.realignGATK.reads	CLL-2765550-02S4258-TP1-aa_S66_L001_R1_001.cutadapt.alignMEM.dedupOptPIC.realignGATK.reads	11	17	chr11:108225483,chr16:81902797,chr16:81914583,chr16:81941319,chr16:81954789,chr16:81971403,chr17:7579801,chr18:60985879,chr1:150552042,chr22:18226521,chr22:23054916,chr22:23055539,chr22:23241705,chr22:23247082,chr2:111907691,chr4:153332380,chr7:124469267	0.392857	0.404862	No
CLL-055550-02S6593-TP1_S06_L001_R1_001.cutadapt.alignMEM.dedupOptPIC.realignGATK.reads	CLL-2765557-02S00329-TP1-aa_S83_L001_R1_001.cutadapt.alignMEM.dedupOptPIC.realignGATK.reads	10	18	chr11:102207851,chr11:108225483,chr11:64039175,chr16:81888152,chr16:81902797,chr16:81914583,chr16:81941319,chr16:81954789,chr16:81971403,chr18:60985879,chr1:115256669,chr22:18226521,chr22:23054916,chr22:23055539,chr2:111907691,chr6:44228162,chr7:124469267,chr9:139391636	0.357143	0.483283	No
CLL-055550-02S6593-TP1_S06_L001_R1_001.cutadapt.alignMEM.dedupOptPIC.realignGATK.reads	CLL-2715550-02S00555-TP1-aa_S67_L001_R1_001.cutadapt.alignMEM.dedupOptPIC.realignGATK.reads	9	19	chr11:102207851,chr12:25378456,chr16:81819768,chr16:81888152,chr16:81902797,chr16:81914583,chr16:81941319,chr16:81954789,chr17:7579801,chr18:60985879,chr1:115256669,chr1:150552042,chr22:18226521,chr22:23054916,chr22:23055539,chr22:23241705,chr2:111907691,chr7:124469267,chr9:139391636	0.321429	0.380957	No
CLL-055550-02S6593-TP1_S06_L001_R1_001.cutadapt.alignMEM.dedupOptPIC.realignGATK.reads	CLL-2255550-02S00323-TP1-aa_S86_L001_R1_001.cutadapt.alignMEM.dedupOptPIC.realignGATK.reads	10	18	chr11:102207851,chr16:81819768,chr16:81888152,chr16:81902797,chr16:81914583,chr16:81941319,chr16:81954789,chr16:81971403,chr18:60985879,chr19:49459104,chr1:115256669,chr22:18226521,chr22:23054916,chr22:23055539,chr22:23241705,chr2:111907691,chr4:153332380,chr7:124469267	0.357143	0.282858	No
CLL-055550-02S6593-TP1_S06_L001_R1_001.cutadapt.alignMEM.dedupOptPIC.realignGATK.reads	CLL-52255556-02S00296-TP1-aa_S71_L001_R1_001.cutadapt.alignMEM.dedupOptPIC.realignGATK.reads	11	17	chr11:102207851,chr11:64039175,chr16:81819768,chr16:81888152,chr16:81902797,chr16:81914583,chr16:81954789,chr16:81971403,chr17:7579801,chr18:60985879,chr1:150552042,chr22:18226521,chr22:23054916,chr2:111907691,chr4:153332380,chr6:44228162,chr7:124469267	0.392857	0.229483	No
CLL-055550-02S6593-TP1_S06_L001_R1_001.cutadapt.alignMEM.dedupOptPIC.realignGATK.reads	CLL-07935550-02S00138-TP1-aa_S75_L001_R1_001.cutadapt.alignMEM.dedupOptPIC.realignGATK.reads	6	22	chr11:102207851,chr11:64039175,chr12:25378456,chr16:81888152,chr16:81902797,chr16:81914583,chr16:81954789,chr16:81971403,chr17:7579801,chr18:60985879,chr19:49459104,chr1:115256669,chr1:150552042,chr22:18226521,chr22:23054916,chr22:23055539,chr22:23241705,chr22:23247082,chr2:111907691,chr6:44228162,chr7:124469267,chr9:139391636	0.214286	-0.0142508	No
CLL-055550-02S6593-TP1_S06_L001_R1_001.cutadapt.alignMEM.dedupOptPIC.realignGATK.reads	CLL-08865557-02S4688-TP1-aa_S77_L001_R1_001.cutadapt.alignMEM.dedupOptPIC.realignGATK.reads	12	16	chr11:108225483,chr11:64039175,chr16:81888152,chr16:81902797,chr16:81914583,chr16:81927217,chr16:81954789,chr16:81971403,chr18:60985879,chr22:18226521,chr22:23054916,chr22:23055539,chr2:111907691,chr6:44228162,chr7:124469267,chr9:139391636	0.428571	0.208802	No
CLL-055550-02S6593-TP1_S06_L001_R1_001.cutadapt.alignMEM.dedupOptPIC.realignGATK.reads	CLL-08485550-02S05709-TP1-aa_S9_L001_R1_001.cutadapt.alignMEM.dedupOptPIC.realignGATK.reads	8	20	chr11:64039175,chr16:81888152,chr16:81902797,chr16:81914583,chr16:81954789,chr16:81971403,chr17:7579801,chr18:60985879,chr1:115256669,chr1:150552042,chr22:18226521,chr22:23054916,chr22:23055539,chr22:23241705,chr22:23247082,chr2:111907691,chr6:44228162,chr7:124469267,chr9:139391636,chrX:100611285	0.285714	0.156486	No
CLL-055550-02S6593-TP1_S06_L001_R1_001.cutadapt.alignMEM.dedupOptPIC.realignGATK.reads	CLL-02125556-02S4943-TP1-aa_S01_L001_R1_001.cutadapt.alignMEM.dedupOptPIC.realignGATK.reads	10	18	chr11:102207851,chr16:81819768,chr16:81902797,chr16:81914583,chr16:81941319,chr16:81954789,chr16:81971403,chr18:60985879,chr19:49459104,chr1:115256669,chr1:150552042,chr22:18226521,chr22:23054916,chr22:23055539,chr22:23241705,chr4:153332380,chr7:124469267,chr9:139391636	0.357143	0.327631	No
CLL-055550-02S6593-TP1_S06_L001_R1_001.cutadapt.alignMEM.dedupOptPIC.realignGATK.reads	CLL-02125559-02S00024-TP1-aa_S82_L001_R1_001.cutadapt.alignMEM.dedupOptPIC.realignGATK.reads	8	20	chr11:102207851,chr12:25378456,chr16:81819768,chr16:81888152,chr16:81902797,chr16:81914583,chr16:81954789,chr16:81971403,chr17:7579801,chr18:60985879,chr1:150552042,chr22:18226521,chr22:23054916,chr22:23055539,chr22:23241705,chr22:23247082,chr2:111907691,chr6:44228162,chr7:124469267,chr9:139391636	0.285714	0.644978	No
CLL-055550-02S6593-TP1_S06_L001_R1_001.cutadapt.alignMEM.dedupOptPIC.realignGATK.reads	CLL-02285550-02S05255-TP1-aa_S02_L001_R1_001.cutadapt.alignMEM.dedupOptPIC.realignGATK.reads	9	19	chr11:102207851,chr11:108225483,chr11:64039175,chr16:81888152,chr16:81902797,chr16:81914583,chr16:81941319,chr16:81954789,chr16:81971403,chr17:7579801,chr18:60985879,chr19:49459104,chr1:150552042,chr22:18226521,chr22:23054916,chr22:23055539,chr22:23241705,chr22:23247082,chr2:111907691	0.321429	0.22791	No
CLL-055550-02S6593-TP1_S06_L001_R1_001.cutadapt.alignMEM.dedupOptPIC.realignGATK.reads	CLL-67065556-02S4654-TP1-aa_S62_L001_R1_001.cutadapt.alignMEM.dedupOptPIC.realignGATK.reads	10	18	chr11:102207851,chr11:108225483,chr11:64039175,chr12:25378456,chr16:81819768,chr16:81888152,chr16:81902797,chr16:81914583,chr16:81971403,chr18:60985879,chr19:49459104,chr1:150552042,chr22:18226521,chr22:23054916,chr22:23247082,chr2:111907691,chr4:153332380,chr7:124469267	0.357143	0.300351	No
CLL-055550-02S6593-TP1_S06_L001_R1_001.cutadapt.alignMEM.dedupOptPIC.realignGATK.reads	CLL-67485550-02S05078-TP1-aa_S63_L001_R1_001.cutadapt.alignMEM.dedupOptPIC.realignGATK.reads	9	19	chr11:102207851,chr11:64039175,chr16:81888152,chr16:81902797,chr16:81914583,chr16:81927217,chr16:81941319,chr16:81971403,chr18:60985879,chr1:115256669,chr1:150552042,chr22:18226521,chr22:23054916,chr22:23055539,chr22:23241705,chr2:111907691,chr7:124469267,chr9:139391636,chrX:100611285	0.321429	0.155644	No
CLL-055550-02S6593-TP1_S06_L001_R1_001.cutadapt.alignMEM.dedupOptPIC.realignGATK.reads	CLL-095551-02S08259-TP1-aa_S01_L001_R1_001.cutadapt.alignMEM.dedupOptPIC.realignGATK.reads	11	17	chr11:108225483,chr12:25378456,chr16:81819768,chr16:81888152,chr16:81902797,chr16:81914583,chr16:81941319,chr17:7579801,chr18:60985879,chr1:115256669,chr22:18226521,chr22:23054916,chr22:23055539,chr22:23241705,chr6:44228162,chr7:124469267,chr9:139391636	0.392857	0.244039	No
CLL-055550-02S6593-TP1_S06_L001_R1_001.cutadapt.alignMEM.dedupOptPIC.realignGATK.reads	CLL-55095552-02S09136-TP1-aa_S03_L001_R1_001.cutadapt.alignMEM.dedupOptPIC.realignGATK.reads	10	18	chr11:108225483,chr12:25378456,chr16:81819768,chr16:81888152,chr16:81941319,chr16:81954789,chr16:81971403,chr18:60985879,chr19:49459104,chr1:150552042,chr22:18226521,chr22:23054916,chr22:23055539,chr22:23241705,chr22:23247082,chr2:111907691,chr6:44228162,chr7:124469267	0.357143	0.320981	No
CLL-055550-02S6593-TP1_S06_L001_R1_001.cutadapt.alignMEM.dedupOptPIC.realignGATK.reads	CLL-755550-02S08511-TP1-aa_S4_L001_R1_001.cutadapt.alignMEM.dedupOptPIC.realignGATK.reads	7	21	chr11:102207851,chr12:25378456,chr16:81819768,chr16:81888152,chr16:81902797,chr16:81914583,chr16:81941319,chr16:81954789,chr16:81971403,chr17:7579801,chr18:60985879,chr19:49459104,chr1:115256669,chr1:150552042,chr22:18226521,chr22:23054916,chr22:23055539,chr22:23241705,chr2:111907691,chr7:124469267,chr9:139391636	0.25	0.242184	No
CLL-055550-02S6593-TP1_S06_L001_R1_001.cutadapt.alignMEM.dedupOptPIC.realignGATK.reads	CLL-0935550-02S08910-TP1-aa_S8_L001_R1_001.cutadapt.alignMEM.dedupOptPIC.realignGATK.reads	4	24	chr11:102207851,chr11:108225483,chr11:64039175,chr12:25378456,chr16:81819768,chr16:81888152,chr16:81902797,chr16:81914583,chr16:81927217,chr16:81941319,chr16:81954789,chr16:81971403,chr17:7579801,chr18:60985879,chr1:150552042,chr22:23054916,chr22:23055539,chr22:23241705,chr22:23247082,chr2:111907691,chr6:44228162,chr7:124469267,chr9:139391636,chrX:100611285	0.142857	0.370222	No
CLL-055550-02S6593-TP1_S06_L001_R1_001.cutadapt.alignMEM.dedupOptPIC.realignGATK.reads	CLL-0255559-02S06963-TP1-aa_S07_L001_R1_001.cutadapt.alignMEM.dedupOptPIC.realignGATK.reads	9	19	chr11:102207851,chr12:25378456,chr16:81819768,chr16:81888152,chr16:81914583,chr16:81941319,chr16:81954789,chr16:81971403,chr18:60985879,chr1:115256669,chr1:150552042,chr22:23054916,chr22:23055539,chr22:23241705,chr22:23247082,chr2:111907691,chr6:44228162,chr7:124469267,chr9:139391636	0.321429	0.478029	No
CLL-055550-02S6593-TP1_S06_L001_R1_001.cutadapt.alignMEM.dedupOptPIC.realignGATK.reads	CLL-0255551-02S07926-TP1-aa_S65_L001_R1_001.cutadapt.alignMEM.dedupOptPIC.realignGATK.reads	8	20	chr11:102207851,chr11:108225483,chr16:81819768,chr16:81888152,chr16:81902797,chr16:81914583,chr16:81954789,chr16:81971403,chr18:60985879,chr19:49459104,chr1:150552042,chr22:18226521,chr22:23054916,chr22:23241705,chr22:23247082,chr2:111907691,chr6:44228162,chr7:124469267,chr9:139391636,chrX:100611285	0.285714	-0.0456821	No
CLL-055550-02S6593-TP1_S06_L001_R1_001.cutadapt.alignMEM.dedupOptPIC.realignGATK.reads	CLL-6265556-02S07605-TP1-aa_S72_L001_R1_001.cutadapt.alignMEM.dedupOptPIC.realignGATK.reads	12	16	chr11:102207851,chr11:108225483,chr11:64039175,chr16:81888152,chr16:81902797,chr16:81914583,chr16:81954789,chr16:81971403,chr18:60985879,chr1:150552042,chr22:23054916,chr22:23055539,chr22:23241705,chr4:153332380,chr6:44228162,chr7:124469267	0.428571	0.213996	No
CLL-055550-02S6593-TP1_S06_L001_R1_001.cutadapt.alignMEM.dedupOptPIC.realignGATK.reads	CLL-7785550-02S06163-TP1-aa_S69_L001_R1_001.cutadapt.alignMEM.dedupOptPIC.realignGATK.reads	20	8	chr12:25378456,chr16:81902797,chr16:81954789,chr16:81971403,chr2:111907691,chr4:153332380,chr7:124469267,chrX:100611285	0.714286	0.208321	No
CLL-055550-02S6593-TP1_S06_L001_R1_001.cutadapt.alignMEM.dedupOptPIC.realignGATK.reads	CLL-7185550-02S06765-TP1-aa_S0_L001_R1_001.cutadapt.alignMEM.dedupOptPIC.realignGATK.reads	13	15	chr11:102207851,chr11:108225483,chr16:81902797,chr16:81914583,chr16:81941319,chr16:81954789,chr16:81971403,chr18:60985879,chr1:150552042,chr22:23054916,chr22:23241705,chr22:23247082,chr2:111907691,chr6:44228162,chr7:124469267	0.464286	0.271979	No
CLL-055550-02S6593-TP1_S06_L001_R1_001.cutadapt.alignMEM.dedupOptPIC.realignGATK.reads	CLL-7245550-02S07216-TP1-aa_S88_L001_R1_001.cutadapt.alignMEM.dedupOptPIC.realignGATK.reads	14	14	chr11:102207851,chr11:108225483,chr16:81819768,chr16:81888152,chr16:81914583,chr16:81927217,chr16:81941319,chr16:81954789,chr16:81971403,chr18:60985879,chr1:150552042,chr22:18226521,chr22:23054916,chr6:44228162	0.5	0.653706	No
CLL-055550-02S6593-TP1_S06_L001_R1_001.cutadapt.alignMEM.dedupOptPIC.realignGATK.reads	CLL-7475554-02S07741-TP1-aa_S3_L001_R1_001.cutadapt.alignMEM.dedupOptPIC.realignGATK.reads	10	18	chr16:81819768,chr16:81888152,chr16:81902797,chr16:81914583,chr16:81954789,chr16:81971403,chr18:60985879,chr19:49459104,chr1:115256669,chr1:150552042,chr22:18226521,chr22:23054916,chr22:23055539,chr22:23241705,chr22:23247082,chr2:111907691,chr6:44228162,chr7:124469267	0.357143	0.0620045	No
CLL-055550-02S6593-TP1_S06_L001_R1_001.cutadapt.alignMEM.dedupOptPIC.realignGATK.reads	CLL-8035550-02S07335-TP1-aa_S7_L001_R1_001.cutadapt.alignMEM.dedupOptPIC.realignGATK.reads	9	19	chr16:81819768,chr16:81888152,chr16:81902797,chr16:81914583,chr16:81941319,chr16:81954789,chr16:81971403,chr17:7579801,chr18:60985879,chr19:49459104,chr1:115256669,chr1:150552042,chr22:18226521,chr22:23054916,chr22:23247082,chr6:44228162,chr7:124469267,chr9:139391636,chrX:100611285	0.321429	0.285926	No
CLL-055550-02S6593-TP1_S06_L001_R1_001.cutadapt.alignMEM.dedupOptPIC.realignGATK.reads	CLL-8755550-02S08251-TP1-aa_S66_L001_R1_001.cutadapt.alignMEM.dedupOptPIC.realignGATK.reads	10	18	chr11:102207851,chr11:108225483,chr11:64039175,chr16:81819768,chr16:81888152,chr16:81902797,chr16:81914583,chr16:81941319,chr16:81971403,chr18:60985879,chr22:18226521,chr22:23054916,chr22:23241705,chr22:23247082,chr2:111907691,chr6:44228162,chr7:124469267,chrX:100611285	0.357143	0.153043	No
CLL-055550-02S6593-TP1_S06_L001_R1_001.cutadapt.alignMEM.dedupOptPIC.realignGATK.reads	CLL-2715556-02S07215-TP1-aa_S73_L001_R1_001.cutadapt.alignMEM.dedupOptPIC.realignGATK.reads	10	18	chr16:81902797,chr16:81914583,chr16:81941319,chr16:81954789,chr16:81971403,chr18:60985879,chr19:49459104,chr22:18226521,chr22:23054916,chr22:23055539,chr22:23241705,chr22:23247082,chr2:111907691,chr4:153332380,chr6:44228162,chr7:124469267,chr9:139391636,chrX:100611285	0.357143	-0.0139642	No
CLL-055550-02S6593-TP1_S06_L001_R1_001.cutadapt.alignMEM.dedupOptPIC.realignGATK.reads	CLL-52715557-02S08010-TP1-aa_S60_L001_R1_001.cutadapt.alignMEM.dedupOptPIC.realignGATK.reads	14	14	chr16:81888152,chr16:81902797,chr16:81914583,chr16:81927217,chr16:81941319,chr16:81954789,chr16:81971403,chr17:7579801,chr18:60985879,chr19:49459104,chr22:18226521,chr22:23054916,chr22:23241705,chr2:111907691	0.5	0.201002	No
CLL-055550-02S6593-TP1_S06_L001_R1_001.cutadapt.alignMEM.dedupOptPIC.realignGATK.reads	CLL-2115550-02S09183-TP1-aa_S06_L001_R1_001.cutadapt.alignMEM.dedupOptPIC.realignGATK.reads	13	15	chr11:102207851,chr11:64039175,chr16:81819768,chr16:81902797,chr16:81914583,chr16:81927217,chr16:81941319,chr16:81954789,chr16:81971403,chr18:60985879,chr1:150552042,chr22:23054916,chr22:23055539,chr2:111907691,chr7:124469267	0.464286	0.363274	No
CLL-055550-02S6593-TP1_S06_L001_R1_001.cutadapt.alignMEM.dedupOptPIC.realignGATK.reads	CLL-00795550-02S08993-TP1-aa_S74_L001_R1_001.cutadapt.alignMEM.dedupOptPIC.realignGATK.reads	13	15	chr11:102207851,chr11:108225483,chr16:81819768,chr16:81888152,chr16:81914583,chr16:81941319,chr17:7579801,chr18:60985879,chr1:115256669,chr1:150552042,chr22:23054916,chr22:23241705,chr22:23247082,chr2:111907691,chr6:44228162	0.464286	0.484511	No
CLL-055550-02S6593-TP1_S06_L001_R1_001.cutadapt.alignMEM.dedupOptPIC.realignGATK.reads	CLL-00495550-02S07202-TP1-aa_S76_L001_R1_001.cutadapt.alignMEM.dedupOptPIC.realignGATK.reads	10	18	chr11:102207851,chr11:108225483,chr16:81819768,chr16:81888152,chr16:81914583,chr16:81941319,chr16:81954789,chr16:81971403,chr18:60985879,chr19:49459104,chr1:115256669,chr1:150552042,chr22:18226521,chr22:23054916,chr22:23055539,chr22:23241705,chr2:111907691,chr6:44228162	0.357143	0.230977	No
CLL-055550-02S6593-TP1_S06_L001_R1_001.cutadapt.alignMEM.dedupOptPIC.realignGATK.reads	CLL-07685507-02S09601-TP1-aa_S85_L001_R1_001.cutadapt.alignMEM.dedupOptPIC.realignGATK.reads	10	18	chr11:108225483,chr16:81819768,chr16:81902797,chr16:81914583,chr16:81927217,chr16:81941319,chr16:81954789,chr16:81971403,chr17:7579801,chr18:60985879,chr1:115256669,chr1:150552042,chr22:18226521,chr22:23054916,chr22:23055539,chr22:23241705,chr22:23247082,chr6:44228162	0.357143	0.260546	No
CLL-055550-02S6593-TP1_S06_L001_R1_001.cutadapt.alignMEM.dedupOptPIC.realignGATK.reads	CLL-07935556-02S07153-TP1-aa_S61_L001_R1_001.cutadapt.alignMEM.dedupOptPIC.realignGATK.reads	11	17	chr11:102207851,chr11:64039175,chr16:81819768,chr16:81888152,chr16:81902797,chr16:81927217,chr16:81941319,chr16:81954789,chr16:81971403,chr18:60985879,chr19:49459104,chr22:18226521,chr22:23054916,chr22:23055539,chr22:23241705,chr9:139391636,chrX:100611285	0.392857	0.377702	No
CLL-055550-02S6593-TP1_S06_L001_R1_001.cutadapt.alignMEM.dedupOptPIC.realignGATK.reads	CLL-07445550-02S06162-TP1-aa_S04_L001_R1_001.cutadapt.alignMEM.dedupOptPIC.realignGATK.reads	6	22	chr11:108225483,chr11:64039175,chr16:81819768,chr16:81888152,chr16:81902797,chr16:81914583,chr16:81927217,chr16:81941319,chr16:81954789,chr16:81971403,chr17:7579801,chr18:60985879,chr19:49459104,chr1:115256669,chr1:150552042,chr22:23054916,chr22:23055539,chr22:23241705,chr22:23247082,chr2:111907691,chr7:124469267,chrX:100611285	0.214286	0.191275	No
CLL-055550-02S6593-TP1_S06_L001_R1_001.cutadapt.alignMEM.dedupOptPIC.realignGATK.reads	CLL-07445556-02S08739-TP1-aa_S62_L001_R1_001.cutadapt.alignMEM.dedupOptPIC.realignGATK.reads	12	16	chr11:102207851,chr11:108225483,chr16:81819768,chr16:81888152,chr16:81902797,chr16:81914583,chr16:81954789,chr16:81971403,chr18:60985879,chr1:115256669,chr1:150552042,chr22:23054916,chr22:23055539,chr6:44228162,chr7:124469267,chr9:139391636	0.428571	0.527032	No
CLL-055550-02S6593-TP1_S06_L001_R1_001.cutadapt.alignMEM.dedupOptPIC.realignGATK.reads	CLL-07445557-02S09983-TP1-aa_S1_L001_R1_001.cutadapt.alignMEM.dedupOptPIC.realignGATK.reads	13	15	chr11:102207851,chr16:81888152,chr16:81902797,chr16:81941319,chr16:81954789,chr16:81971403,chr17:7579801,chr18:60985879,chr19:49459104,chr1:150552042,chr22:23054916,chr22:23055539,chr6:44228162,chr7:124469267,chrX:100611285	0.464286	0.376225	No
CLL-055550-02S6593-TP1_S06_L001_R1_001.cutadapt.alignMEM.dedupOptPIC.realignGATK.reads	CLL-08175550-02S08803-TP1-aa_S77_L001_R1_001.cutadapt.alignMEM.dedupOptPIC.realignGATK.reads	9	19	chr11:102207851,chr11:64039175,chr16:81888152,chr16:81902797,chr16:81914583,chr16:81927217,chr16:81941319,chr16:81971403,chr18:60985879,chr19:49459104,chr1:150552042,chr22:18226521,chr22:23054916,chr22:23055539,chr22:23241705,chr22:23247082,chr6:44228162,chr7:124469267,chr9:139391636	0.321429	0.33128	No
CLL-055550-02S6593-TP1_S06_L001_R1_001.cutadapt.alignMEM.dedupOptPIC.realignGATK.reads	CLL-02195550-02S09820-TP1-aa_S79_L001_R1_001.cutadapt.alignMEM.dedupOptPIC.realignGATK.reads	12	16	chr11:108225483,chr16:81888152,chr16:81902797,chr16:81914583,chr16:81941319,chr16:81954789,chr16:81971403,chr18:60985879,chr19:49459104,chr1:115256669,chr22:18226521,chr22:23054916,chr22:23055539,chr22:23241705,chr22:23247082,chr6:44228162	0.428571	0.395556	No
CLL-055550-02S6593-TP1_S06_L001_R1_001.cutadapt.alignMEM.dedupOptPIC.realignGATK.reads	CLL-02125551-02S08015-TP1-aa_S09_L001_R1_001.cutadapt.alignMEM.dedupOptPIC.realignGATK.reads	10	18	chr11:102207851,chr11:108225483,chr12:25378456,chr16:81902797,chr16:81914583,chr16:81927217,chr16:81941319,chr16:81971403,chr18:60985879,chr19:49459104,chr22:18226521,chr22:23054916,chr22:23055539,chr2:111907691,chr6:44228162,chr7:124469267,chr9:139391636,chrX:100611285	0.357143	0.231339	No
CLL-055550-02S6593-TP1_S06_L001_R1_001.cutadapt.alignMEM.dedupOptPIC.realignGATK.reads	CLL-02125552-02S09725-TP1-aa_S64_L001_R1_001.cutadapt.alignMEM.dedupOptPIC.realignGATK.reads	13	15	chr16:81888152,chr16:81902797,chr16:81914583,chr16:81954789,chr16:81971403,chr18:60985879,chr19:49459104,chr22:18226521,chr22:23054916,chr22:23055539,chr22:23241705,chr22:23247082,chr2:111907691,chr7:124469267,chrX:100611285	0.464286	0.161309	No
CLL-055550-02S6593-TP1_S06_L001_R1_001.cutadapt.alignMEM.dedupOptPIC.realignGATK.reads	CLL-02145550-02S07514-TP1-aa_S70_L001_R1_001.cutadapt.alignMEM.dedupOptPIC.realignGATK.reads	10	18	chr11:102207851,chr11:108225483,chr16:81819768,chr16:81888152,chr16:81902797,chr16:81914583,chr16:81941319,chr16:81954789,chr16:81971403,chr18:60985879,chr19:49459104,chr1:115256669,chr1:150552042,chr22:23054916,chr22:23055539,chr22:23241705,chr22:23247082,chr7:124469267	0.357143	0.135597	No
CLL-055550-02S6593-TP1_S06_L001_R1_001.cutadapt.alignMEM.dedupOptPIC.realignGATK.reads	CLL-66505556-02S07629-TP1-aa_S87_L001_R1_001.cutadapt.alignMEM.dedupOptPIC.realignGATK.reads	15	13	chr11:108225483,chr16:81819768,chr16:81902797,chr16:81914583,chr16:81927217,chr16:81941319,chr16:81954789,chr16:81971403,chr18:60985879,chr22:23055539,chr22:23241705,chr22:23247082,chr6:44228162	0.535714	0.541697	No
CLL-055550-02S6593-TP1_S06_L001_R1_001.cutadapt.alignMEM.dedupOptPIC.realignGATK.reads	CLL-66505557-02S07783-TP1-aa_S6_L001_R1_001.cutadapt.alignMEM.dedupOptPIC.realignGATK.reads	14	14	chr11:108225483,chr16:81819768,chr16:81888152,chr16:81914583,chr16:81941319,chr16:81971403,chr17:7579801,chr18:60985879,chr1:115256669,chr1:150552042,chr22:23241705,chr2:111907691,chr6:44228162,chr7:124469267	0.5	0.257209	No
CLL-055550-02S6593-TP1_S06_L001_R1_001.cutadapt.alignMEM.dedupOptPIC.realignGATK.reads	CLL-67065557-02S09602-TP1-aa_S81_L001_R1_001.cutadapt.alignMEM.dedupOptPIC.realignGATK.reads	10	18	chr11:102207851,chr11:64039175,chr16:81902797,chr16:81914583,chr16:81941319,chr16:81954789,chr16:81971403,chr17:7579801,chr18:60985879,chr19:49459104,chr1:150552042,chr22:18226521,chr22:23054916,chr22:23241705,chr22:23247082,chr2:111907691,chr7:124469267,chrX:100611285	0.357143	-0.0087073	No
CLL-055550-02S6593-TP1_S06_L001_R1_001.cutadapt.alignMEM.dedupOptPIC.realignGATK.reads	CLL-67065558-02S09952-TP1-aa_S80_L001_R1_001.cutadapt.alignMEM.dedupOptPIC.realignGATK.reads	14	14	chr11:102207851,chr16:81819768,chr16:81902797,chr16:81914583,chr16:81927217,chr16:81941319,chr16:81954789,chr18:60985879,chr1:115256669,chr22:18226521,chr22:23054916,chr22:23055539,chr6:44228162,chr7:124469267	0.5	0.388057	No
CLL-055550-02S6593-TP1_S06_L001_R1_001.cutadapt.alignMEM.dedupOptPIC.realignGATK.reads	CLL-67955550-02S09712-TP1-aa_S02_L001_R1_001.cutadapt.alignMEM.dedupOptPIC.realignGATK.reads	14	14	chr11:102207851,chr11:64039175,chr16:81888152,chr16:81914583,chr16:81941319,chr16:81954789,chr16:81971403,chr18:60985879,chr22:18226521,chr22:23054916,chr22:23055539,chr22:23241705,chr22:23247082,chr6:44228162	0.5	0.444655	No
CLL-055550-02S6593-TP1_S06_L001_R1_001.cutadapt.alignMEM.dedupOptPIC.realignGATK.reads	CLL-67165556-02S08169-TP1-aa_S05_L001_R1_001.cutadapt.alignMEM.dedupOptPIC.realignGATK.reads	5	23	chr11:108225483,chr11:64039175,chr16:81888152,chr16:81902797,chr16:81914583,chr16:81941319,chr16:81971403,chr17:7579801,chr18:60985879,chr19:49459104,chr1:115256669,chr1:150552042,chr22:18226521,chr22:23054916,chr22:23055539,chr22:23241705,chr22:23247082,chr2:111907691,chr4:153332380,chr6:44228162,chr7:124469267,chr9:139391636,chrX:100611285	0.178571	0.038385	No
CLL-055550-02S6593-TP1_S06_L001_R1_001.cutadapt.alignMEM.dedupOptPIC.realignGATK.reads	CLL-67305556-02S06811-TP1-aa_S2_L001_R1_001.cutadapt.alignMEM.dedupOptPIC.realignGATK.reads	8	20	chr11:102207851,chr11:108225483,chr16:81819768,chr16:81888152,chr16:81902797,chr16:81914583,chr16:81941319,chr16:81954789,chr16:81971403,chr17:7579801,chr18:60985879,chr19:49459104,chr1:115256669,chr1:150552042,chr22:18226521,chr22:23054916,chr22:23055539,chr2:111907691,chr4:153332380,chr6:44228162	0.285714	0.310178	No
CLL-055550-02S6593-TP1_S06_L001_R1_001.cutadapt.alignMEM.dedupOptPIC.realignGATK.reads	CLL-67305559-02S08994-TP1-aa_S89_L001_R1_001.cutadapt.alignMEM.dedupOptPIC.realignGATK.reads	9	19	chr11:108225483,chr12:25378456,chr16:81819768,chr16:81888152,chr16:81902797,chr16:81914583,chr16:81927217,chr16:81941319,chr16:81954789,chr16:81971403,chr17:7579801,chr18:60985879,chr1:115256669,chr1:150552042,chr22:23054916,chr4:153332380,chr6:44228162,chr7:124469267,chr9:139391636	0.321429	-0.0367538	No
CLL-055550-02S6593-TP1_S06_L001_R1_001.cutadapt.alignMEM.dedupOptPIC.realignGATK.reads	CLL-67485556-02S09613-TP1-aa_S9_L001_R1_001.cutadapt.alignMEM.dedupOptPIC.realignGATK.reads	12	16	chr16:81819768,chr16:81902797,chr16:81914583,chr16:81941319,chr16:81954789,chr16:81971403,chr18:60985879,chr1:150552042,chr22:18226521,chr22:23054916,chr22:23055539,chr22:23241705,chr22:23247082,chr2:111907691,chr6:44228162,chr9:139391636	0.428571	0.299676	No
CLL-055550-02S6593-TP1_S06_L001_R1_001.cutadapt.alignMEM.dedupOptPIC.realignGATK.reads	CLL-67485557-02S09711-TP1-aa_S00_L001_R1_001.cutadapt.alignMEM.dedupOptPIC.realignGATK.reads	7	21	chr11:102207851,chr11:108225483,chr11:64039175,chr16:81819768,chr16:81902797,chr16:81914583,chr16:81927217,chr16:81971403,chr18:60985879,chr19:49459104,chr1:150552042,chr22:18226521,chr22:23054916,chr22:23055539,chr22:23241705,chr22:23247082,chr2:111907691,chr6:44228162,chr7:124469267,chr9:139391636,chrX:100611285	0.25	-0.163125	No
CLL-055550-02S6593-TP1_S06_L001_R1_001.cutadapt.alignMEM.dedupOptPIC.realignGATK.reads	CLL-68515556-02S08312-TP1-aa_S63_L001_R1_001.cutadapt.alignMEM.dedupOptPIC.realignGATK.reads	10	18	chr11:108225483,chr16:81819768,chr16:81888152,chr16:81902797,chr16:81914583,chr16:81941319,chr16:81971403,chr17:7579801,chr18:60985879,chr19:49459104,chr1:150552042,chr22:18226521,chr22:23054916,chr22:23055539,chr2:111907691,chr7:124469267,chr9:139391636,chrX:100611285	0.357143	0.1078	No
CLL-055550-02S6593-TP1_S06_L001_R1_001.cutadapt.alignMEM.dedupOptPIC.realignGATK.reads	CLL-68515557-02S07902-TP1-aa_S08_L001_R1_001.cutadapt.alignMEM.dedupOptPIC.realignGATK.reads	6	22	chr11:102207851,chr11:108225483,chr12:25378456,chr16:81819768,chr16:81902797,chr16:81914583,chr16:81927217,chr16:81941319,chr16:81954789,chr16:81971403,chr17:7579801,chr18:60985879,chr1:150552042,chr22:18226521,chr22:23054916,chr22:23241705,chr22:23247082,chr2:111907691,chr4:153332380,chr6:44228162,chr7:124469267,chrX:100611285	0.214286	0.18369	No
CLL-055550-02S6593-TP1_S06_L001_R1_001.cutadapt.alignMEM.dedupOptPIC.realignGATK.reads	CLL-68515558-02S09272-TP1-aa_S75_L001_R1_001.cutadapt.alignMEM.dedupOptPIC.realignGATK.reads	15	13	chr11:102207851,chr11:108225483,chr12:25378456,chr16:81888152,chr16:81902797,chr16:81927217,chr17:7579801,chr18:60985879,chr1:115256669,chr22:23054916,chr22:23055539,chr22:23247082,chr6:44228162	0.535714	0.726734	No
CLL-055550-02S6593-TP1_S06_L001_R1_001.cutadapt.alignMEM.dedupOptPIC.realignGATK.reads	CLL-68515559-02S09271-TP1-aa_S68_L001_R1_001.cutadapt.alignMEM.dedupOptPIC.realignGATK.reads	9	19	chr11:102207851,chr11:108225483,chr16:81819768,chr16:81888152,chr16:81902797,chr16:81914583,chr16:81941319,chr16:81954789,chr16:81971403,chr18:60985879,chr19:49459104,chr1:150552042,chr22:23054916,chr22:23055539,chr22:23241705,chr22:23247082,chr2:111907691,chr7:124469267,chr9:139391636	0.321429	0.280181	No
CLL-055550-02S6593-TP1_S06_L001_R1_001.cutadapt.alignMEM.dedupOptPIC.realignGATK.reads	CLL-68095550-02S09542-TP1-aa_S78_L001_R1_001.cutadapt.alignMEM.dedupOptPIC.realignGATK.reads	17	11	chr16:81819768,chr16:81888152,chr16:81971403,chr18:60985879,chr1:115256669,chr1:150552042,chr22:18226521,chr22:23054916,chr2:111907691,chr7:124469267,chr9:139391636	0.607143	0.701633	No
CLL-055550-02S6593-TP1_S06_L001_R1_001.cutadapt.alignMEM.dedupOptPIC.realignGATK.reads	CLL-68095556-02S09713-TP1-aa_S67_L001_R1_001.cutadapt.alignMEM.dedupOptPIC.realignGATK.reads	15	13	chr16:81819768,chr16:81902797,chr16:81927217,chr16:81941319,chr18:60985879,chr1:150552042,chr22:23054916,chr22:23241705,chr22:23247082,chr2:111907691,chr6:44228162,chr7:124469267,chr9:139391636	0.535714	0.531018	No
CLL-055550-02S6593-TP1_S06_L001_R1_001.cutadapt.alignMEM.dedupOptPIC.realignGATK.reads	CLL-68095557-02S09982-TP1-aa_S82_L001_R1_001.cutadapt.alignMEM.dedupOptPIC.realignGATK.reads	8	20	chr11:102207851,chr11:108225483,chr11:64039175,chr16:81819768,chr16:81888152,chr16:81902797,chr16:81941319,chr16:81954789,chr16:81971403,chr17:7579801,chr18:60985879,chr19:49459104,chr1:115256669,chr22:18226521,chr22:23054916,chr22:23055539,chr22:23241705,chr2:111907691,chr6:44228162,chr7:124469267	0.285714	0.224076	No
CLL-055550-02S6593-TP1_S06_L001_R1_001.cutadapt.alignMEM.dedupOptPIC.realignGATK.reads	CLL-625558-03S9695-TP1-aa_S00_L001_R1_001.cutadapt.alignMEM.dedupOptPIC.realignGATK.reads	8	20	chr11:102207851,chr16:81888152,chr16:81902797,chr16:81914583,chr16:81941319,chr16:81954789,chr16:81971403,chr17:7579801,chr18:60985879,chr19:49459104,chr1:150552042,chr22:23054916,chr22:23055539,chr22:23241705,chr22:23247082,chr2:111907691,chr4:153332380,chr7:124469267,chr9:139391636,chrX:100611285	0.285714	0.230141	No
CLL-055550-02S6593-TP1_S06_L001_R1_001.cutadapt.alignMEM.dedupOptPIC.realignGATK.reads	CLL-57575559-65S0008-TP1-aa_S79_L001_R1_001.cutadapt.alignMEM.dedupOptPIC.realignGATK.reads	9	19	chr11:102207851,chr11:64039175,chr16:81819768,chr16:81888152,chr16:81902797,chr16:81914583,chr16:81954789,chr16:81971403,chr17:7579801,chr18:60985879,chr19:49459104,chr22:18226521,chr22:23054916,chr22:23055539,chr22:23241705,chr2:111907691,chr6:44228162,chr9:139391636,chrX:100611285	0.321429	0.180454	No
CLL-055550-02S6593-TP1_S06_L001_R1_001.cutadapt.alignMEM.dedupOptPIC.realignGATK.reads	CLL-7475556-02S8220-TP1-aa_S67_L001_R1_001.cutadapt.alignMEM.dedupOptPIC.realignGATK.reads	10	18	chr11:102207851,chr11:108225483,chr16:81888152,chr16:81914583,chr16:81954789,chr16:81971403,chr17:7579801,chr18:60985879,chr19:49459104,chr1:150552042,chr22:23054916,chr22:23055539,chr22:23247082,chr2:111907691,chr4:153332380,chr6:44228162,chr9:139391636,chrX:100611285	0.357143	0.682061	No
CLL-055550-02S6593-TP1_S06_L001_R1_001.cutadapt.alignMEM.dedupOptPIC.realignGATK.reads	CLL-2765559-02S01441-TP1-aa_S64_L001_R1_001.cutadapt.alignMEM.dedupOptPIC.realignGATK.reads	13	15	chr11:102207851,chr11:108225483,chr16:81819768,chr16:81888152,chr16:81902797,chr16:81914583,chr16:81971403,chr17:7579801,chr18:60985879,chr1:115256669,chr22:18226521,chr22:23054916,chr22:23055539,chr6:44228162,chrX:100611285	0.464286	0.665268	No
CLL-055550-02S6593-TP1_S06_L001_R1_001.cutadapt.alignMEM.dedupOptPIC.realignGATK.reads	CLL-05595550-02S01794-TP1-aa_S08_L001_R1_001.cutadapt.alignMEM.dedupOptPIC.realignGATK.reads	5	23	chr11:102207851,chr11:108225483,chr11:64039175,chr16:81819768,chr16:81888152,chr16:81902797,chr16:81914583,chr16:81941319,chr16:81954789,chr16:81971403,chr17:7579801,chr18:60985879,chr19:49459104,chr1:115256669,chr1:150552042,chr22:23054916,chr22:23055539,chr22:23241705,chr2:111907691,chr4:153332380,chr6:44228162,chr7:124469267,chrX:100611285	0.178571	0.0419259	No
CLL-055550-02S6593-TP1_S06_L001_R1_001.cutadapt.alignMEM.dedupOptPIC.realignGATK.reads	CLL-00485550-02S02626-TP1-aa_S8_L001_R1_001.cutadapt.alignMEM.dedupOptPIC.realignGATK.reads	8	20	chr11:102207851,chr12:25378456,chr16:81819768,chr16:81888152,chr16:81902797,chr16:81914583,chr16:81954789,chr16:81971403,chr17:7579801,chr18:60985879,chr1:115256669,chr1:150552042,chr22:18226521,chr22:23054916,chr22:23055539,chr22:23241705,chr22:23247082,chr2:111907691,chr6:44228162,chrX:100611285	0.285714	0.21736	No
CLL-055550-02S6593-TP1_S06_L001_R1_001.cutadapt.alignMEM.dedupOptPIC.realignGATK.reads	CLL-00495557-02S09366-TP1-aa_S2_L001_R1_001.cutadapt.alignMEM.dedupOptPIC.realignGATK.reads	8	20	chr11:102207851,chr11:108225483,chr16:81888152,chr16:81902797,chr16:81914583,chr16:81927217,chr16:81941319,chr16:81954789,chr16:81971403,chr17:7579801,chr18:60985879,chr19:49459104,chr22:18226521,chr22:23054916,chr22:23055539,chr22:23241705,chr2:111907691,chr7:124469267,chr9:139391636,chrX:100611285	0.285714	0.226602	No
CLL-055550-02S6593-TP1_S06_L001_R1_001.cutadapt.alignMEM.dedupOptPIC.realignGATK.reads	CLL-00495558-02S02628-TP1-aa_S05_L001_R1_001.cutadapt.alignMEM.dedupOptPIC.realignGATK.reads	14	14	chr16:81819768,chr16:81888152,chr16:81914583,chr16:81954789,chr17:7579801,chr18:60985879,chr19:49459104,chr1:150552042,chr22:18226521,chr22:23054916,chr22:23055539,chr22:23247082,chr6:44228162,chrX:100611285	0.5	0.750747	No
CLL-055550-02S6593-TP1_S06_L001_R1_001.cutadapt.alignMEM.dedupOptPIC.realignGATK.reads	CLL-07685508-02S01873-TP1-aa_S76_L001_R1_001.cutadapt.alignMEM.dedupOptPIC.realignGATK.reads	8	20	chr11:102207851,chr11:108225483,chr11:64039175,chr16:81902797,chr16:81914583,chr16:81941319,chr16:81954789,chr17:7579801,chr18:60985879,chr19:49459104,chr1:115256669,chr1:150552042,chr22:23054916,chr22:23055539,chr22:23241705,chr22:23247082,chr2:111907691,chr6:44228162,chr7:124469267,chrX:100611285	0.285714	0.488933	No
CLL-055550-02S6593-TP1_S06_L001_R1_001.cutadapt.alignMEM.dedupOptPIC.realignGATK.reads	CLL-07685565-03S8613-TP1-aa_S9_L001_R1_001.cutadapt.alignMEM.dedupOptPIC.realignGATK.reads	15	13	chr11:102207851,chr11:108225483,chr16:81902797,chr16:81927217,chr17:7579801,chr18:60985879,chr19:49459104,chr1:150552042,chr22:23054916,chr22:23055539,chr22:23241705,chr6:44228162,chrX:100611285	0.535714	0.666434	No
CLL-055550-02S6593-TP1_S06_L001_R1_001.cutadapt.alignMEM.dedupOptPIC.realignGATK.reads	CLL-07925550-02S09395-TP1-aa_S07_L001_R1_001.cutadapt.alignMEM.dedupOptPIC.realignGATK.reads	10	18	chr11:102207851,chr11:108225483,chr16:81819768,chr16:81902797,chr16:81914583,chr16:81941319,chr16:81954789,chr16:81971403,chr17:7579801,chr18:60985879,chr19:49459104,chr1:150552042,chr22:23054916,chr22:23241705,chr22:23247082,chr7:124469267,chr9:139391636,chrX:100611285	0.357143	0.247313	No
CLL-055550-02S6593-TP1_S06_L001_R1_001.cutadapt.alignMEM.dedupOptPIC.realignGATK.reads	CLL-07935556-02S07153-TP1-aa_S1_L001_R1_001.cutadapt.alignMEM.dedupOptPIC.realignGATK.reads	8	20	chr11:102207851,chr11:64039175,chr16:81819768,chr16:81888152,chr16:81902797,chr16:81927217,chr16:81941319,chr16:81954789,chr16:81971403,chr17:7579801,chr18:60985879,chr19:49459104,chr22:18226521,chr22:23054916,chr22:23055539,chr22:23241705,chr2:111907691,chr7:124469267,chr9:139391636,chrX:100611285	0.285714	0.369684	No
CLL-055550-02S6593-TP1_S06_L001_R1_001.cutadapt.alignMEM.dedupOptPIC.realignGATK.reads	CLL-07445558-02S01903-TP1-aa_S73_L001_R1_001.cutadapt.alignMEM.dedupOptPIC.realignGATK.reads	7	21	chr16:81888152,chr16:81902797,chr16:81914583,chr16:81927217,chr16:81941319,chr16:81954789,chr16:81971403,chr17:7579801,chr18:60985879,chr19:49459104,chr1:115256669,chr1:150552042,chr22:18226521,chr22:23054916,chr22:23055539,chr22:23241705,chr22:23247082,chr6:44228162,chr7:124469267,chr9:139391636,chrX:100611285	0.25	0.289871	No
CLL-055550-02S6593-TP1_S06_L001_R1_001.cutadapt.alignMEM.dedupOptPIC.realignGATK.reads	CLL-07445559-02S02006-TP1-aa_S89_L001_R1_001.cutadapt.alignMEM.dedupOptPIC.realignGATK.reads	8	20	chr12:25378456,chr16:81819768,chr16:81888152,chr16:81902797,chr16:81914583,chr16:81927217,chr16:81941319,chr16:81971403,chr17:7579801,chr18:60985879,chr19:49459104,chr1:115256669,chr22:18226521,chr22:23054916,chr22:23055539,chr22:23247082,chr2:111907691,chr6:44228162,chr7:124469267,chrX:100611285	0.285714	0.298478	No
CLL-055550-02S6593-TP1_S06_L001_R1_001.cutadapt.alignMEM.dedupOptPIC.realignGATK.reads	CLL-02195556-02S09451-TP1-aa_S04_L001_R1_001.cutadapt.alignMEM.dedupOptPIC.realignGATK.reads	11	17	chr11:102207851,chr12:25378456,chr16:81888152,chr16:81902797,chr16:81914583,chr16:81954789,chr16:81971403,chr17:7579801,chr18:60985879,chr1:115256669,chr22:23054916,chr22:23055539,chr22:23241705,chr22:23247082,chr2:111907691,chr9:139391636,chrX:100611285	0.392857	0.496312	No
CLL-055550-02S6593-TP1_S06_L001_R1_001.cutadapt.alignMEM.dedupOptPIC.realignGATK.reads	CLL-02195557-02S01443-TP1-aa_S77_L001_R1_001.cutadapt.alignMEM.dedupOptPIC.realignGATK.reads	11	17	chr16:81819768,chr16:81888152,chr16:81902797,chr16:81914583,chr16:81927217,chr16:81941319,chr16:81971403,chr17:7579801,chr18:60985879,chr19:49459104,chr1:115256669,chr1:150552042,chr22:23054916,chr22:23055539,chr22:23247082,chr6:44228162,chrX:100611285	0.392857	0.417416	No
CLL-055550-02S6593-TP1_S06_L001_R1_001.cutadapt.alignMEM.dedupOptPIC.realignGATK.reads	CLL-65550-02S01378-TP1-aa_S4_L001_R1_001.cutadapt.alignMEM.dedupOptPIC.realignGATK.reads	10	18	chr11:108225483,chr16:81819768,chr16:81888152,chr16:81914583,chr16:81941319,chr16:81954789,chr17:7579801,chr18:60985879,chr1:115256669,chr1:150552042,chr22:23054916,chr22:23055539,chr22:23241705,chr22:23247082,chr2:111907691,chr7:124469267,chr9:139391636,chrX:100611285	0.357143	0.46777	No
CLL-055550-02S6593-TP1_S06_L001_R1_001.cutadapt.alignMEM.dedupOptPIC.realignGATK.reads	CLL-66505558-02S01594-TP1-aa_S72_L001_R1_001.cutadapt.alignMEM.dedupOptPIC.realignGATK.reads	11	17	chr11:102207851,chr11:108225483,chr16:81819768,chr16:81888152,chr16:81902797,chr16:81914583,chr16:81971403,chr17:7579801,chr18:60985879,chr19:49459104,chr1:150552042,chr22:23054916,chr22:23055539,chr2:111907691,chr6:44228162,chr7:124469267,chrX:100611285	0.392857	0.450088	No
CLL-055550-02S6593-TP1_S06_L001_R1_001.cutadapt.alignMEM.dedupOptPIC.realignGATK.reads	CLL-67935550-02S09446-TP1-aa_S70_L001_R1_001.cutadapt.alignMEM.dedupOptPIC.realignGATK.reads	8	20	chr11:102207851,chr11:108225483,chr16:81819768,chr16:81888152,chr16:81902797,chr16:81914583,chr16:81927217,chr16:81941319,chr16:81954789,chr16:81971403,chr17:7579801,chr18:60985879,chr1:150552042,chr22:18226521,chr22:23054916,chr22:23055539,chr22:23241705,chr2:111907691,chr7:124469267,chrX:100611285	0.285714	0.174547	No
CLL-055550-02S6593-TP1_S06_L001_R1_001.cutadapt.alignMEM.dedupOptPIC.realignGATK.reads	CLL-67185550-02S01872-TP1-aa_S61_L001_R1_001.cutadapt.alignMEM.dedupOptPIC.realignGATK.reads	9	19	chr11:108225483,chr11:64039175,chr16:81888152,chr16:81902797,chr16:81914583,chr16:81971403,chr17:7579801,chr18:60985879,chr19:49459104,chr22:18226521,chr22:23054916,chr22:23055539,chr22:23241705,chr22:23247082,chr2:111907691,chr4:153332380,chr6:44228162,chr7:124469267,chrX:100611285	0.321429	0.350804	No
CLL-055550-02S6593-TP1_S06_L001_R1_001.cutadapt.alignMEM.dedupOptPIC.realignGATK.reads	CLL-67195550-02S01442-TP1-aa_S62_L001_R1_001.cutadapt.alignMEM.dedupOptPIC.realignGATK.reads	8	20	chr12:25378456,chr16:81888152,chr16:81902797,chr16:81914583,chr16:81941319,chr16:81954789,chr16:81971403,chr17:7579801,chr18:60985879,chr1:150552042,chr22:18226521,chr22:23054916,chr22:23055539,chr22:23241705,chr22:23247082,chr2:111907691,chr4:153332380,chr7:124469267,chr9:139391636,chrX:100611285	0.285714	0.0180133	No
CLL-055550-02S6593-TP1_S06_L001_R1_001.cutadapt.alignMEM.dedupOptPIC.realignGATK.reads	CLL-67195556-02S02770-TP1-aa_S66_L001_R1_001.cutadapt.alignMEM.dedupOptPIC.realignGATK.reads	12	16	chr16:81819768,chr16:81888152,chr16:81902797,chr16:81914583,chr17:7579801,chr18:60985879,chr19:49459104,chr1:115256669,chr1:150552042,chr22:18226521,chr22:23054916,chr22:23055539,chr22:23241705,chr7:124469267,chr9:139391636,chrX:100611285	0.428571	0.442385	No
CLL-055550-02S6593-TP1_S06_L001_R1_001.cutadapt.alignMEM.dedupOptPIC.realignGATK.reads	CLL-67115557-02S01242-TP1-aa_S7_L001_R1_001.cutadapt.alignMEM.dedupOptPIC.realignGATK.reads	9	19	chr11:102207851,chr16:81819768,chr16:81888152,chr16:81902797,chr16:81941319,chr16:81954789,chr16:81971403,chr17:7579801,chr18:60985879,chr19:49459104,chr1:115256669,chr22:23054916,chr22:23055539,chr22:23241705,chr22:23247082,chr2:111907691,chr7:124469267,chr9:139391636,chrX:100611285	0.321429	0.417399	No
CLL-055550-02S6593-TP1_S06_L001_R1_001.cutadapt.alignMEM.dedupOptPIC.realignGATK.reads	CLL-67305558-02S01793-TP1-aa_S3_L001_R1_001.cutadapt.alignMEM.dedupOptPIC.realignGATK.reads	5	23	chr11:102207851,chr11:108225483,chr11:64039175,chr16:81819768,chr16:81888152,chr16:81902797,chr16:81914583,chr16:81954789,chr16:81971403,chr17:7579801,chr18:60985879,chr1:115256669,chr1:150552042,chr22:18226521,chr22:23054916,chr22:23055539,chr22:23241705,chr22:23247082,chr2:111907691,chr4:153332380,chr6:44228162,chr7:124469267,chr9:139391636	0.178571	0.174216	No
CLL-055550-02S6593-TP1_S06_L001_R1_001.cutadapt.alignMEM.dedupOptPIC.realignGATK.reads	CLL-67365550-02S01406-TP1-aa_S09_L001_R1_001.cutadapt.alignMEM.dedupOptPIC.realignGATK.reads	8	20	chr11:102207851,chr11:108225483,chr16:81888152,chr16:81902797,chr16:81914583,chr16:81941319,chr16:81954789,chr16:81971403,chr17:7579801,chr18:60985879,chr22:18226521,chr22:23054916,chr22:23055539,chr22:23241705,chr22:23247082,chr2:111907691,chr6:44228162,chr7:124469267,chr9:139391636,chrX:100611285	0.285714	0.40213	No
CLL-055550-02S6593-TP1_S06_L001_R1_001.cutadapt.alignMEM.dedupOptPIC.realignGATK.reads	CLL-68055557-03S06364-TP1-aa_S02_L001_R1_001.cutadapt.alignMEM.dedupOptPIC.realignGATK.reads	11	17	chr16:81819768,chr16:81888152,chr16:81902797,chr16:81914583,chr16:81927217,chr16:81954789,chr17:7579801,chr18:60985879,chr1:115256669,chr22:18226521,chr22:23054916,chr22:23055539,chr22:23247082,chr2:111907691,chr6:44228162,chr7:124469267,chr9:139391636	0.392857	0.561168	No
CLL-055550-02S6593-TP1_S06_L001_R1_001.cutadapt.alignMEM.dedupOptPIC.realignGATK.reads	CLL-68065550-02S02775-TP1-aa_S01_L001_R1_001.cutadapt.alignMEM.dedupOptPIC.realignGATK.reads	9	19	chr11:102207851,chr16:81888152,chr16:81941319,chr16:81954789,chr16:81971403,chr17:7579801,chr18:60985879,chr19:49459104,chr1:150552042,chr22:18226521,chr22:23054916,chr22:23055539,chr22:23241705,chr22:23247082,chr2:111907691,chr6:44228162,chr7:124469267,chr9:139391636,chrX:100611285	0.321429	0.523078	No
CLL-055550-02S6593-TP1_S06_L001_R1_001.cutadapt.alignMEM.dedupOptPIC.realignGATK.reads	CLL-68035558-03S8296-TP1-aa_S80_L001_R1_001.cutadapt.alignMEM.dedupOptPIC.realignGATK.reads	13	15	chr11:102207851,chr16:81888152,chr16:81902797,chr16:81941319,chr16:81971403,chr17:7579801,chr18:60985879,chr19:49459104,chr1:150552042,chr22:23054916,chr22:23247082,chr4:153332380,chr6:44228162,chr7:124469267,chrX:100611285	0.464286	0.58076	No
CLL-055550-02S6593-TP1_S06_L001_R1_001.cutadapt.alignMEM.dedupOptPIC.realignGATK.reads	CLL-6235551-02S02589-TP1-aa_S74_L001_R1_001.cutadapt.alignMEM.dedupOptPIC.realignGATK.reads	6	22	chr11:102207851,chr11:108225483,chr16:81888152,chr16:81902797,chr16:81914583,chr16:81927217,chr16:81941319,chr16:81954789,chr16:81971403,chr17:7579801,chr18:60985879,chr1:115256669,chr1:150552042,chr22:18226521,chr22:23054916,chr22:23055539,chr22:23241705,chr2:111907691,chr6:44228162,chr7:124469267,chr9:139391636,chrX:100611285	0.214286	0.234412	No
CLL-055550-02S6593-TP1_S06_L001_R1_001.cutadapt.alignMEM.dedupOptPIC.realignGATK.reads	CLL-7675553-02S09213-TP1-aa_S0_L001_R1_001.cutadapt.alignMEM.dedupOptPIC.realignGATK.reads	8	20	chr11:108225483,chr16:81819768,chr16:81888152,chr16:81902797,chr16:81914583,chr16:81941319,chr16:81954789,chr16:81971403,chr17:7579801,chr18:60985879,chr19:49459104,chr1:150552042,chr22:18226521,chr22:23054916,chr22:23055539,chr22:23247082,chr2:111907691,chr6:44228162,chr7:124469267,chrX:100611285	0.285714	0.164547	No
CLL-055550-02S6593-TP1_S06_L001_R1_001.cutadapt.alignMEM.dedupOptPIC.realignGATK.reads	CLL-7675553-02S09362-TP1-aa_S6_L001_R1_001.cutadapt.alignMEM.dedupOptPIC.realignGATK.reads	9	19	chr11:108225483,chr16:81819768,chr16:81902797,chr16:81914583,chr16:81941319,chr16:81954789,chr16:81971403,chr17:7579801,chr18:60985879,chr19:49459104,chr1:150552042,chr22:18226521,chr22:23054916,chr22:23055539,chr22:23247082,chr2:111907691,chr6:44228162,chr7:124469267,chrX:100611285	0.321429	0.168145	No
CLL-055550-02S6593-TP1_S06_L001_R1_001.cutadapt.alignMEM.dedupOptPIC.realignGATK.reads	CLL-2765558-02S01515-TP1-aa_S87_L001_R1_001.cutadapt.alignMEM.dedupOptPIC.realignGATK.reads	6	22	chr11:102207851,chr12:25378456,chr16:81902797,chr16:81914583,chr16:81941319,chr16:81954789,chr16:81971403,chr17:7579801,chr18:60985879,chr19:49459104,chr1:115256669,chr1:150552042,chr22:18226521,chr22:23054916,chr22:23055539,chr22:23241705,chr22:23247082,chr2:111907691,chr6:44228162,chr7:124469267,chr9:139391636,chrX:100611285	0.214286	0.0781175	No
CLL-055550-02S6593-TP1_S06_L001_R1_001.cutadapt.alignMEM.dedupOptPIC.realignGATK.reads	CLL-2715558-02S01715-TP1-aa_S65_L001_R1_001.cutadapt.alignMEM.dedupOptPIC.realignGATK.reads	13	15	chr16:81819768,chr16:81888152,chr16:81902797,chr16:81954789,chr17:7579801,chr18:60985879,chr19:49459104,chr1:150552042,chr22:23055539,chr22:23241705,chr2:111907691,chr6:44228162,chr7:124469267,chr9:139391636,chrX:100611285	0.464286	0.483629	No
CLL-055550-02S6593-TP1_S06_L001_R1_001.cutadapt.alignMEM.dedupOptPIC.realignGATK.reads	CLL-2115556-02S01180-TP1-aa_S88_L001_R1_001.cutadapt.alignMEM.dedupOptPIC.realignGATK.reads	8	20	chr11:102207851,chr12:25378456,chr16:81819768,chr16:81902797,chr16:81914583,chr16:81941319,chr16:81954789,chr17:7579801,chr18:60985879,chr19:49459104,chr1:115256669,chr1:150552042,chr22:23054916,chr22:23055539,chr22:23241705,chr2:111907691,chr6:44228162,chr7:124469267,chr9:139391636,chrX:100611285	0.285714	0.148124	No
CLL-055550-02S6593-TP1_S06_L001_R1_001.cutadapt.alignMEM.dedupOptPIC.realignGATK.reads	CLL-2255557-02S09429-TP1-aa_S69_L001_R1_001.cutadapt.alignMEM.dedupOptPIC.realignGATK.reads	7	21	chr11:102207851,chr16:81819768,chr16:81888152,chr16:81902797,chr16:81914583,chr16:81927217,chr16:81954789,chr16:81971403,chr17:7579801,chr18:60985879,chr19:49459104,chr1:115256669,chr1:150552042,chr22:18226521,chr22:23054916,chr22:23055539,chr22:23241705,chr22:23247082,chr2:111907691,chr6:44228162,chr7:124469267	0.25	-0.0268649	No
CLL-055550-02S6593-TP1_S06_L001_R1_001.cutadapt.alignMEM.dedupOptPIC.realignGATK.reads	CLL-45550-02S01472-TP1-aa_S60_L001_R1_001.cutadapt.alignMEM.dedupOptPIC.realignGATK.reads	8	20	chr11:102207851,chr11:108225483,chr11:64039175,chr16:81819768,chr16:81888152,chr16:81902797,chr16:81914583,chr16:81954789,chr16:81971403,chr17:7579801,chr18:60985879,chr1:115256669,chr1:150552042,chr22:23054916,chr22:23055539,chr22:23241705,chr22:23247082,chr2:111907691,chr7:124469267,chrX:100611285	0.285714	0.330529	No
CLL-055550-02S6593-TP1_S06_L001_R1_001.cutadapt.alignMEM.dedupOptPIC.realignGATK.reads	CLL-055557-02S02183-TP1-aa_S07_L001_R1_001.cutadapt.alignMEM.dedupOptPIC.realignGATK.reads	9	19	chr11:102207851,chr16:81819768,chr16:81888152,chr16:81902797,chr16:81914583,chr16:81941319,chr16:81954789,chr16:81971403,chr17:7579801,chr18:60985879,chr1:150552042,chr22:18226521,chr22:23054916,chr22:23055539,chr22:23241705,chr22:23247082,chr2:111907691,chr7:124469267,chr9:139391636	0.321429	0.369885	No
CLL-055550-02S6593-TP1_S06_L001_R1_001.cutadapt.alignMEM.dedupOptPIC.realignGATK.reads	CLL-055558-02S03850-TP1-aa_S88_L001_R1_001.cutadapt.alignMEM.dedupOptPIC.realignGATK.reads	13	15	chr16:81902797,chr16:81914583,chr16:81941319,chr16:81971403,chr17:7579801,chr18:60985879,chr19:49459104,chr1:150552042,chr22:18226521,chr22:23054916,chr22:23055539,chr22:23247082,chr6:44228162,chr7:124469267,chr9:139391636	0.464286	0.377183	No
CLL-055550-02S6593-TP1_S06_L001_R1_001.cutadapt.alignMEM.dedupOptPIC.realignGATK.reads	CLL-00365550-02S04754-TP1-aa_S9_L001_R1_001.cutadapt.alignMEM.dedupOptPIC.realignGATK.reads	13	15	chr11:108225483,chr11:64039175,chr16:81902797,chr16:81914583,chr16:81927217,chr16:81941319,chr16:81971403,chr18:60985879,chr1:115256669,chr1:150552042,chr22:18226521,chr22:23054916,chr22:23055539,chr6:44228162,chr7:124469267	0.464286	0.49351	No
CLL-055550-02S6593-TP1_S06_L001_R1_001.cutadapt.alignMEM.dedupOptPIC.realignGATK.reads	CLL-065550-02S04277-TP1-aa_S1_L001_R1_001.cutadapt.alignMEM.dedupOptPIC.realignGATK.reads	10	18	chr11:108225483,chr16:81819768,chr16:81888152,chr16:81902797,chr16:81914583,chr16:81941319,chr16:81971403,chr17:7579801,chr18:60985879,chr19:49459104,chr1:150552042,chr22:18226521,chr22:23054916,chr22:23055539,chr22:23241705,chr2:111907691,chr6:44228162,chr7:124469267	0.357143	0.0303388	No
CLL-055550-02S6593-TP1_S06_L001_R1_001.cutadapt.alignMEM.dedupOptPIC.realignGATK.reads	CLL-07935558-02S04478-TP1-aa_S75_L001_R1_001.cutadapt.alignMEM.dedupOptPIC.realignGATK.reads	14	14	chr11:108225483,chr16:81888152,chr16:81902797,chr16:81927217,chr16:81941319,chr16:81954789,chr18:60985879,chr19:49459104,chr1:150552042,chr22:23054916,chr22:23055539,chr6:44228162,chr7:124469267,chrX:100611285	0.5	0.502555	No
CLL-055550-02S6593-TP1_S06_L001_R1_001.cutadapt.alignMEM.dedupOptPIC.realignGATK.reads	CLL-07445551-02S04856-TP1-aa_S79_L001_R1_001.cutadapt.alignMEM.dedupOptPIC.realignGATK.reads	14	14	chr11:102207851,chr16:81888152,chr16:81902797,chr16:81914583,chr16:81941319,chr16:81954789,chr16:81971403,chr18:60985879,chr19:49459104,chr1:150552042,chr22:23054916,chr22:23241705,chr6:44228162,chr9:139391636	0.5	0.394128	No
CLL-055550-02S6593-TP1_S06_L001_R1_001.cutadapt.alignMEM.dedupOptPIC.realignGATK.reads	CLL-08865559-02S04577-TP1-aa_S78_L001_R1_001.cutadapt.alignMEM.dedupOptPIC.realignGATK.reads	9	19	chr16:81819768,chr16:81888152,chr16:81902797,chr16:81914583,chr16:81941319,chr16:81954789,chr16:81971403,chr18:60985879,chr19:49459104,chr1:115256669,chr1:150552042,chr22:18226521,chr22:23054916,chr22:23055539,chr2:111907691,chr6:44228162,chr7:124469267,chr9:139391636,chrX:100611285	0.321429	0.125258	No
CLL-055550-02S6593-TP1_S06_L001_R1_001.cutadapt.alignMEM.dedupOptPIC.realignGATK.reads	CLL-0895550-02S04278-TP1-aa_S06_L001_R1_001.cutadapt.alignMEM.dedupOptPIC.realignGATK.reads	11	17	chr11:102207851,chr11:108225483,chr16:81819768,chr16:81888152,chr16:81914583,chr16:81954789,chr16:81971403,chr18:60985879,chr22:18226521,chr22:23054916,chr22:23055539,chr22:23241705,chr22:23247082,chr2:111907691,chr6:44228162,chr7:124469267,chr9:139391636	0.392857	0.202961	No
CLL-055550-02S6593-TP1_S06_L001_R1_001.cutadapt.alignMEM.dedupOptPIC.realignGATK.reads	CLL-08175556-02S03478-TP1-aa_S66_L001_R1_001.cutadapt.alignMEM.dedupOptPIC.realignGATK.reads	15	13	chr16:81819768,chr16:81902797,chr16:81914583,chr16:81927217,chr16:81941319,chr18:60985879,chr1:150552042,chr22:23054916,chr22:23055539,chr22:23241705,chr22:23247082,chr7:124469267,chrX:100611285	0.535714	0.509236	No
CLL-055550-02S6593-TP1_S06_L001_R1_001.cutadapt.alignMEM.dedupOptPIC.realignGATK.reads	CLL-095553-02S03941-TP1-aa_S62_L001_R1_001.cutadapt.alignMEM.dedupOptPIC.realignGATK.reads	8	20	chr11:102207851,chr11:108225483,chr16:81819768,chr16:81888152,chr16:81902797,chr16:81914583,chr16:81941319,chr16:81954789,chr16:81971403,chr18:60985879,chr19:49459104,chr1:115256669,chr1:150552042,chr22:23054916,chr22:23055539,chr22:23241705,chr22:23247082,chr6:44228162,chr7:124469267,chrX:100611285	0.285714	0.0723478	No
CLL-055550-02S6593-TP1_S06_L001_R1_001.cutadapt.alignMEM.dedupOptPIC.realignGATK.reads	CLL-095554-02S03948-TP1-aa_S09_L001_R1_001.cutadapt.alignMEM.dedupOptPIC.realignGATK.reads	14	14	chr11:102207851,chr16:81819768,chr16:81888152,chr16:81902797,chr16:81914583,chr16:81971403,chr18:60985879,chr1:115256669,chr1:150552042,chr22:18226521,chr2:111907691,chr6:44228162,chr7:124469267,chr9:139391636	0.5	0.382978	No
CLL-055550-02S6593-TP1_S06_L001_R1_001.cutadapt.alignMEM.dedupOptPIC.realignGATK.reads	CLL-02125553-02S03112-TP1-aa_S74_L001_R1_001.cutadapt.alignMEM.dedupOptPIC.realignGATK.reads	9	19	chr11:102207851,chr11:108225483,chr11:64039175,chr16:81888152,chr16:81902797,chr16:81914583,chr16:81941319,chr16:81954789,chr16:81971403,chr17:7579801,chr18:60985879,chr1:150552042,chr22:23054916,chr22:23055539,chr22:23241705,chr22:23247082,chr6:44228162,chr7:124469267,chr9:139391636	0.321429	0.174057	No
CLL-055550-02S6593-TP1_S06_L001_R1_001.cutadapt.alignMEM.dedupOptPIC.realignGATK.reads	CLL-02285556-02S03759-TP1-aa_S73_L001_R1_001.cutadapt.alignMEM.dedupOptPIC.realignGATK.reads	14	14	chr11:102207851,chr16:81941319,chr16:81954789,chr16:81971403,chr17:7579801,chr18:60985879,chr19:49459104,chr22:18226521,chr22:23054916,chr22:23247082,chr2:111907691,chr7:124469267,chr9:139391636,chrX:100611285	0.5	0.567838	No
CLL-055550-02S6593-TP1_S06_L001_R1_001.cutadapt.alignMEM.dedupOptPIC.realignGATK.reads	CLL-02285557-02S04571-TP1-aa_S85_L001_R1_001.cutadapt.alignMEM.dedupOptPIC.realignGATK.reads	6	22	chr11:102207851,chr11:108225483,chr11:64039175,chr16:81819768,chr16:81888152,chr16:81902797,chr16:81914583,chr16:81941319,chr16:81954789,chr16:81971403,chr17:7579801,chr18:60985879,chr19:49459104,chr1:150552042,chr22:18226521,chr22:23054916,chr22:23055539,chr22:23241705,chr22:23247082,chr6:44228162,chr7:124469267,chrX:100611285	0.214286	0.0747553	No
CLL-055550-02S6593-TP1_S06_L001_R1_001.cutadapt.alignMEM.dedupOptPIC.realignGATK.reads	CLL-03535550-02S03390-TP1-aa_S05_L001_R1_001.cutadapt.alignMEM.dedupOptPIC.realignGATK.reads	7	21	chr11:102207851,chr16:81819768,chr16:81888152,chr16:81902797,chr16:81914583,chr16:81927217,chr16:81954789,chr16:81971403,chr17:7579801,chr18:60985879,chr19:49459104,chr1:115256669,chr1:150552042,chr22:18226521,chr22:23054916,chr22:23055539,chr22:23241705,chr6:44228162,chr7:124469267,chr9:139391636,chrX:100611285	0.25	-0.12197	No
CLL-055550-02S6593-TP1_S06_L001_R1_001.cutadapt.alignMEM.dedupOptPIC.realignGATK.reads	CLL-65556-02S02427-TP1-aa_S70_L001_R1_001.cutadapt.alignMEM.dedupOptPIC.realignGATK.reads	7	21	chr11:64039175,chr16:81819768,chr16:81888152,chr16:81902797,chr16:81914583,chr16:81927217,chr16:81941319,chr16:81954789,chr17:7579801,chr18:60985879,chr19:49459104,chr1:115256669,chr1:150552042,chr22:18226521,chr22:23054916,chr22:23055539,chr22:23247082,chr2:111907691,chr6:44228162,chr7:124469267,chr9:139391636	0.25	0.28088	No
CLL-055550-02S6593-TP1_S06_L001_R1_001.cutadapt.alignMEM.dedupOptPIC.realignGATK.reads	CLL-67955556-02S03947-TP1-aa_S4_L001_R1_001.cutadapt.alignMEM.dedupOptPIC.realignGATK.reads	11	17	chr11:102207851,chr11:108225483,chr16:81819768,chr16:81888152,chr16:81902797,chr16:81914583,chr16:81941319,chr16:81971403,chr17:7579801,chr18:60985879,chr22:18226521,chr22:23055539,chr22:23241705,chr22:23247082,chr2:111907691,chr6:44228162,chr9:139391636	0.392857	0.254046	No
CLL-055550-02S6593-TP1_S06_L001_R1_001.cutadapt.alignMEM.dedupOptPIC.realignGATK.reads	CLL-67995550-02S04326-TP1-aa_S68_L001_R1_001.cutadapt.alignMEM.dedupOptPIC.realignGATK.reads	9	19	chr11:102207851,chr11:108225483,chr16:81819768,chr16:81888152,chr16:81902797,chr16:81914583,chr16:81954789,chr16:81971403,chr18:60985879,chr19:49459104,chr22:18226521,chr22:23054916,chr22:23055539,chr22:23241705,chr22:23247082,chr2:111907691,chr6:44228162,chr7:124469267,chrX:100611285	0.321429	0.0422767	No
CLL-055550-02S6593-TP1_S06_L001_R1_001.cutadapt.alignMEM.dedupOptPIC.realignGATK.reads	CLL-67935556-02S03582-TP1-aa_S87_L001_R1_001.cutadapt.alignMEM.dedupOptPIC.realignGATK.reads	11	17	chr11:108225483,chr16:81888152,chr16:81902797,chr16:81914583,chr16:81941319,chr16:81954789,chr16:81971403,chr18:60985879,chr19:49459104,chr1:115256669,chr1:150552042,chr22:18226521,chr22:23054916,chr22:23055539,chr6:44228162,chr7:124469267,chr9:139391636	0.392857	0.39846	No
CLL-055550-02S6593-TP1_S06_L001_R1_001.cutadapt.alignMEM.dedupOptPIC.realignGATK.reads	CLL-67105556-02S04967-TP1-aa_S80_L001_R1_001.cutadapt.alignMEM.dedupOptPIC.realignGATK.reads	13	15	chr11:64039175,chr16:81819768,chr16:81888152,chr16:81902797,chr16:81914583,chr16:81954789,chr16:81971403,chr18:60985879,chr1:150552042,chr22:18226521,chr22:23054916,chr22:23241705,chr22:23247082,chr6:44228162,chr9:139391636	0.464286	0.164519	No
CLL-055550-02S6593-TP1_S06_L001_R1_001.cutadapt.alignMEM.dedupOptPIC.realignGATK.reads	CLL-67165558-02S03943-TP1-aa_S77_L001_R1_001.cutadapt.alignMEM.dedupOptPIC.realignGATK.reads	8	20	chr11:102207851,chr11:64039175,chr12:25378456,chr16:81819768,chr16:81888152,chr16:81902797,chr16:81914583,chr16:81927217,chr16:81941319,chr16:81954789,chr16:81971403,chr17:7579801,chr18:60985879,chr1:150552042,chr22:18226521,chr22:23054916,chr22:23055539,chr22:23241705,chr22:23247082,chr6:44228162	0.285714	0.158216	No
CLL-055550-02S6593-TP1_S06_L001_R1_001.cutadapt.alignMEM.dedupOptPIC.realignGATK.reads	CLL-67115558-02S04575-TP1-aa_S63_L001_R1_001.cutadapt.alignMEM.dedupOptPIC.realignGATK.reads	9	19	chr11:102207851,chr12:25378456,chr16:81819768,chr16:81888152,chr16:81902797,chr16:81914583,chr16:81941319,chr16:81954789,chr16:81971403,chr18:60985879,chr1:115256669,chr22:18226521,chr22:23054916,chr22:23055539,chr22:23241705,chr2:111907691,chr6:44228162,chr9:139391636,chrX:100611285	0.321429	0.411542	No
CLL-055550-02S6593-TP1_S06_L001_R1_001.cutadapt.alignMEM.dedupOptPIC.realignGATK.reads	CLL-67115559-02S04705-TP1-aa_S00_L001_R1_001.cutadapt.alignMEM.dedupOptPIC.realignGATK.reads	6	22	chr11:102207851,chr16:81819768,chr16:81888152,chr16:81902797,chr16:81914583,chr16:81927217,chr16:81941319,chr16:81954789,chr16:81971403,chr17:7579801,chr18:60985879,chr19:49459104,chr1:115256669,chr1:150552042,chr22:18226521,chr22:23054916,chr22:23055539,chr2:111907691,chr4:153332380,chr6:44228162,chr7:124469267,chr9:139391636	0.214286	0.0556826	No
CLL-055550-02S6593-TP1_S06_L001_R1_001.cutadapt.alignMEM.dedupOptPIC.realignGATK.reads	CLL-67365556-02S65597-TP1-aa_S71_L001_R1_001.cutadapt.alignMEM.dedupOptPIC.realignGATK.reads	10	18	chr11:102207851,chr16:81819768,chr16:81888152,chr16:81902797,chr16:81914583,chr16:81941319,chr16:81971403,chr17:7579801,chr18:60985879,chr1:115256669,chr22:18226521,chr22:23054916,chr22:23055539,chr22:23241705,chr22:23247082,chr6:44228162,chr7:124469267,chr9:139391636	0.357143	0.504158	No
CLL-055550-02S6593-TP1_S06_L001_R1_001.cutadapt.alignMEM.dedupOptPIC.realignGATK.reads	CLL-67415550-02S02911-TP1-aa_S2_L001_R1_001.cutadapt.alignMEM.dedupOptPIC.realignGATK.reads	15	13	chr16:81819768,chr16:81888152,chr16:81902797,chr16:81941319,chr16:81954789,chr16:81971403,chr17:7579801,chr19:49459104,chr22:23241705,chr2:111907691,chr4:153332380,chr7:124469267,chrX:100611285	0.535714	0.385331	No
CLL-055550-02S6593-TP1_S06_L001_R1_001.cutadapt.alignMEM.dedupOptPIC.realignGATK.reads	CLL-68065557-02S03651-TP1-aa_S76_L001_R1_001.cutadapt.alignMEM.dedupOptPIC.realignGATK.reads	7	21	chr11:102207851,chr11:108225483,chr16:81819768,chr16:81888152,chr16:81902797,chr16:81914583,chr16:81941319,chr16:81954789,chr16:81971403,chr17:7579801,chr18:60985879,chr19:49459104,chr1:115256669,chr1:150552042,chr22:23054916,chr22:23241705,chr22:23247082,chr2:111907691,chr6:44228162,chr7:124469267,chrX:100611285	0.25	-0.115391	No
CLL-055550-02S6593-TP1_S06_L001_R1_001.cutadapt.alignMEM.dedupOptPIC.realignGATK.reads	CLL-68025557-02S03219-TP1-aa_S89_L001_R1_001.cutadapt.alignMEM.dedupOptPIC.realignGATK.reads	16	12	chr16:81914583,chr16:81941319,chr16:81954789,chr18:60985879,chr1:115256669,chr22:23054916,chr22:23247082,chr2:111907691,chr6:44228162,chr7:124469267,chr9:139391636,chrX:100611285	0.571429	0.567759	No
CLL-055550-02S6593-TP1_S06_L001_R1_001.cutadapt.alignMEM.dedupOptPIC.realignGATK.reads	CLL-68035556-02S03659-TP1-aa_S61_L001_R1_001.cutadapt.alignMEM.dedupOptPIC.realignGATK.reads	6	22	chr11:102207851,chr11:108225483,chr11:64039175,chr12:25378456,chr16:81819768,chr16:81888152,chr16:81902797,chr16:81914583,chr16:81927217,chr16:81941319,chr16:81971403,chr18:60985879,chr1:115256669,chr1:150552042,chr22:18226521,chr22:23054916,chr22:23055539,chr22:23241705,chr2:111907691,chr4:153332380,chr9:139391636,chrX:100611285	0.214286	0.0371148	No
CLL-055550-02S6593-TP1_S06_L001_R1_001.cutadapt.alignMEM.dedupOptPIC.realignGATK.reads	CLL-68655550-02S03658-TP1-aa_S65_L001_R1_001.cutadapt.alignMEM.dedupOptPIC.realignGATK.reads	10	18	chr11:102207851,chr11:64039175,chr16:81819768,chr16:81888152,chr16:81902797,chr16:81914583,chr16:81954789,chr17:7579801,chr18:60985879,chr19:49459104,chr1:150552042,chr22:18226521,chr22:23054916,chr22:23055539,chr22:23241705,chr22:23247082,chr7:124469267,chr9:139391636	0.357143	0.231022	No
CLL-055550-02S6593-TP1_S06_L001_R1_001.cutadapt.alignMEM.dedupOptPIC.realignGATK.reads	CLL-68605550-02S03949-TP1-aa_S60_L001_R1_001.cutadapt.alignMEM.dedupOptPIC.realignGATK.reads	10	18	chr11:108225483,chr11:64039175,chr16:81888152,chr16:81902797,chr16:81914583,chr16:81941319,chr16:81954789,chr16:81971403,chr18:60985879,chr19:49459104,chr1:150552042,chr22:18226521,chr22:23054916,chr22:23055539,chr22:23241705,chr2:111907691,chr6:44228162,chr7:124469267	0.357143	0.274669	No
CLL-055550-02S6593-TP1_S06_L001_R1_001.cutadapt.alignMEM.dedupOptPIC.realignGATK.reads	CLL-68605556-02S04117-TP1-aa_S82_L001_R1_001.cutadapt.alignMEM.dedupOptPIC.realignGATK.reads	7	21	chr11:102207851,chr11:108225483,chr16:81819768,chr16:81888152,chr16:81902797,chr16:81914583,chr16:81927217,chr16:81941319,chr16:81954789,chr18:60985879,chr19:49459104,chr1:115256669,chr1:150552042,chr22:18226521,chr22:23054916,chr22:23055539,chr22:23241705,chr22:23247082,chr2:111907691,chr7:124469267,chr9:139391636	0.25	0.270626	No
CLL-055550-02S6593-TP1_S06_L001_R1_001.cutadapt.alignMEM.dedupOptPIC.realignGATK.reads	CLL-68665550-02S03477-TP1-aa_S01_L001_R1_001.cutadapt.alignMEM.dedupOptPIC.realignGATK.reads	12	16	chr16:81902797,chr16:81914583,chr16:81941319,chr16:81954789,chr17:7579801,chr18:60985879,chr19:49459104,chr1:115256669,chr1:150552042,chr22:18226521,chr22:23054916,chr22:23055539,chr22:23241705,chr22:23247082,chr2:111907691,chr6:44228162	0.428571	0.473312	No
CLL-055550-02S6593-TP1_S06_L001_R1_001.cutadapt.alignMEM.dedupOptPIC.realignGATK.reads	CLL-68675550-02S02863-TP1-aa_S0_L001_R1_001.cutadapt.alignMEM.dedupOptPIC.realignGATK.reads	11	17	chr11:102207851,chr11:108225483,chr16:81819768,chr16:81888152,chr16:81902797,chr16:81914583,chr16:81941319,chr16:81954789,chr18:60985879,chr1:150552042,chr22:18226521,chr22:23054916,chr22:23055539,chr22:23241705,chr6:44228162,chr7:124469267,chrX:100611285	0.392857	0.336443	No
CLL-055550-02S6593-TP1_S06_L001_R1_001.cutadapt.alignMEM.dedupOptPIC.realignGATK.reads	CLL-68675556-02S03581-TP1-aa_S72_L001_R1_001.cutadapt.alignMEM.dedupOptPIC.realignGATK.reads	10	18	chr11:102207851,chr16:81819768,chr16:81888152,chr16:81902797,chr16:81914583,chr16:81941319,chr16:81954789,chr16:81971403,chr17:7579801,chr18:60985879,chr22:18226521,chr22:23054916,chr22:23055539,chr22:23241705,chr22:23247082,chr2:111907691,chr9:139391636,chrX:100611285	0.357143	-0.020178	No
CLL-055550-02S6593-TP1_S06_L001_R1_001.cutadapt.alignMEM.dedupOptPIC.realignGATK.reads	CLL-625556-02S03235-TP1-aa_S8_L001_R1_001.cutadapt.alignMEM.dedupOptPIC.realignGATK.reads	12	16	chr11:102207851,chr11:64039175,chr16:81819768,chr16:81888152,chr16:81902797,chr16:81914583,chr16:81927217,chr16:81954789,chr18:60985879,chr1:150552042,chr22:18226521,chr22:23054916,chr22:23055539,chr22:23241705,chr6:44228162,chr9:139391636	0.428571	0.427968	No
CLL-055550-02S6593-TP1_S06_L001_R1_001.cutadapt.alignMEM.dedupOptPIC.realignGATK.reads	CLL-6235552-02S03075-TP1-aa_S3_L001_R1_001.cutadapt.alignMEM.dedupOptPIC.realignGATK.reads	8	20	chr11:102207851,chr11:108225483,chr11:64039175,chr16:81888152,chr16:81902797,chr16:81914583,chr16:81941319,chr16:81954789,chr16:81971403,chr17:7579801,chr18:60985879,chr19:49459104,chr1:115256669,chr22:23054916,chr22:23241705,chr22:23247082,chr6:44228162,chr7:124469267,chr9:139391636,chrX:100611285	0.285714	0.0343797	No
CLL-055550-02S6593-TP1_S06_L001_R1_001.cutadapt.alignMEM.dedupOptPIC.realignGATK.reads	CLL-635550-02S04691-TP1-aa_S81_L001_R1_001.cutadapt.alignMEM.dedupOptPIC.realignGATK.reads	11	17	chr11:102207851,chr11:108225483,chr16:81888152,chr16:81902797,chr16:81914583,chr16:81941319,chr16:81954789,chr16:81971403,chr18:60985879,chr1:150552042,chr22:18226521,chr22:23054916,chr22:23241705,chr2:111907691,chr6:44228162,chr7:124469267,chrX:100611285	0.392857	0.253812	No
CLL-055550-02S6593-TP1_S06_L001_R1_001.cutadapt.alignMEM.dedupOptPIC.realignGATK.reads	CLL-75556-02S04781-TP1-aa_S64_L001_R1_001.cutadapt.alignMEM.dedupOptPIC.realignGATK.reads	13	15	chr11:108225483,chr12:25378456,chr16:81888152,chr16:81941319,chr16:81954789,chr18:60985879,chr19:49459104,chr22:18226521,chr22:23054916,chr22:23055539,chr22:23241705,chr22:23247082,chr6:44228162,chr7:124469267,chrX:100611285	0.464286	0.383916	No
CLL-055550-02S6593-TP1_S06_L001_R1_001.cutadapt.alignMEM.dedupOptPIC.realignGATK.reads	CLL-7675505-02S02370-TP1-aa_S69_L001_R1_001.cutadapt.alignMEM.dedupOptPIC.realignGATK.reads	16	12	chr11:102207851,chr16:81819768,chr16:81902797,chr16:81914583,chr17:7579801,chr18:60985879,chr1:115256669,chr1:150552042,chr22:18226521,chr22:23054916,chr22:23241705,chr22:23247082	0.571429	0.504635	No
CLL-055550-02S6593-TP1_S06_L001_R1_001.cutadapt.alignMEM.dedupOptPIC.realignGATK.reads	CLL-7785556-02S04788-TP1-aa_S67_L001_R1_001.cutadapt.alignMEM.dedupOptPIC.realignGATK.reads	10	18	chr16:81888152,chr16:81902797,chr16:81914583,chr16:81927217,chr16:81941319,chr17:7579801,chr18:60985879,chr19:49459104,chr1:115256669,chr1:150552042,chr22:18226521,chr22:23054916,chr22:23055539,chr22:23241705,chr22:23247082,chr2:111907691,chr6:44228162,chr9:139391636	0.357143	0.436664	No
CLL-055550-02S6593-TP1_S06_L001_R1_001.cutadapt.alignMEM.dedupOptPIC.realignGATK.reads	CLL-55725556-02S03928-TP1-aa_S7_L001_R1_001.cutadapt.alignMEM.dedupOptPIC.realignGATK.reads	15	13	chr11:102207851,chr11:108225483,chr16:81888152,chr16:81941319,chr16:81954789,chr17:7579801,chr18:60985879,chr19:49459104,chr22:18226521,chr22:23054916,chr22:23241705,chr6:44228162,chr9:139391636	0.535714	0.63827	No
CLL-055550-02S6593-TP1_S06_L001_R1_001.cutadapt.alignMEM.dedupOptPIC.realignGATK.reads	CLL-8755556-02S03520-TP1-aa_S6_L001_R1_001.cutadapt.alignMEM.dedupOptPIC.realignGATK.reads	12	16	chr11:102207851,chr12:25378456,chr16:81888152,chr16:81902797,chr16:81927217,chr16:81954789,chr16:81971403,chr18:60985879,chr1:115256669,chr1:150552042,chr22:23054916,chr22:23055539,chr2:111907691,chr6:44228162,chr9:139391636,chrX:100611285	0.428571	0.425762	No
CLL-055550-02S6593-TP1_S06_L001_R1_001.cutadapt.alignMEM.dedupOptPIC.realignGATK.reads	CLL-2505559-02S04700-TP1-aa_S02_L001_R1_001.cutadapt.alignMEM.dedupOptPIC.realignGATK.reads	11	17	chr11:102207851,chr16:81819768,chr16:81888152,chr16:81902797,chr16:81914583,chr16:81927217,chr16:81954789,chr18:60985879,chr1:115256669,chr1:150552042,chr22:23054916,chr22:23241705,chr22:23247082,chr2:111907691,chr6:44228162,chr7:124469267,chrX:100611285	0.392857	0.254824	No
CLL-055550-02S6593-TP1_S06_L001_R1_001.cutadapt.alignMEM.dedupOptPIC.realignGATK.reads	CLL-2885550-02S03657-TP1-aa_S08_L001_R1_001.cutadapt.alignMEM.dedupOptPIC.realignGATK.reads	12	16	chr11:102207851,chr11:108225483,chr16:81819768,chr16:81902797,chr16:81914583,chr16:81941319,chr16:81954789,chr16:81971403,chr18:60985879,chr1:150552042,chr22:18226521,chr22:23054916,chr22:23055539,chr22:23247082,chr7:124469267,chr9:139391636	0.428571	0.316405	No
CLL-055550-02S6593-TP1_S06_L001_R1_001.cutadapt.alignMEM.dedupOptPIC.realignGATK.reads	CLL-45556-02S02280-TP1-aa_S04_L001_R1_001.cutadapt.alignMEM.dedupOptPIC.realignGATK.reads	11	17	chr11:102207851,chr11:108225483,chr12:25378456,chr16:81902797,chr16:81914583,chr16:81927217,chr16:81954789,chr18:60985879,chr1:115256669,chr1:150552042,chr22:18226521,chr22:23054916,chr22:23241705,chr22:23247082,chr2:111907691,chr6:44228162,chr9:139391636	0.392857	0.349937	No
CLL-055550-02S6593-TP1_S06_L001_R1_001.cutadapt.alignMEM.dedupOptPIC.realignGATK.reads	CLL-45557-02S04279-TP1-aa_S03_L001_R1_001.cutadapt.alignMEM.dedupOptPIC.realignGATK.reads	12	16	chr11:102207851,chr11:108225483,chr16:81888152,chr16:81902797,chr16:81914583,chr16:81941319,chr16:81971403,chr17:7579801,chr18:60985879,chr19:49459104,chr1:150552042,chr22:18226521,chr22:23054916,chr2:111907691,chr6:44228162,chr7:124469267	0.428571	0.296074	No
CLL-055550-02S6593-TP1_S06_L001_R1_001.cutadapt.alignMEM.dedupOptPIC.realignGATK.reads	CLL-055559-02S66045-TP1-aa_S78_L001_R1_001.cutadapt.alignMEM.dedupOptPIC.realignGATK.reads	10	18	chr11:108225483,chr16:81819768,chr16:81888152,chr16:81902797,chr16:81927217,chr16:81941319,chr18:60985879,chr19:49459104,chr1:115256669,chr1:150552042,chr22:18226521,chr22:23054916,chr22:23055539,chr22:23241705,chr22:23247082,chr2:111907691,chr6:44228162,chr7:124469267	0.357143	0.366822	No
CLL-055550-02S6593-TP1_S06_L001_R1_001.cutadapt.alignMEM.dedupOptPIC.realignGATK.reads	CLL-0575556-02S60442-TP1-aa_S74_L001_R1_001.cutadapt.alignMEM.dedupOptPIC.realignGATK.reads	14	14	chr11:108225483,chr11:64039175,chr16:81819768,chr16:81888152,chr16:81941319,chr16:81954789,chr16:81971403,chr17:7579801,chr18:60985879,chr1:150552042,chr22:18226521,chr22:23054916,chr22:23247082,chr7:124469267	0.5	0.536397	No
CLL-055550-02S6593-TP1_S06_L001_R1_001.cutadapt.alignMEM.dedupOptPIC.realignGATK.reads	CLL-00365556-02S60833-TP1-aa_S73_L001_R1_001.cutadapt.alignMEM.dedupOptPIC.realignGATK.reads	6	22	chr11:102207851,chr11:108225483,chr16:81819768,chr16:81888152,chr16:81902797,chr16:81914583,chr16:81927217,chr16:81941319,chr16:81954789,chr16:81971403,chr18:60985879,chr19:49459104,chr1:150552042,chr22:18226521,chr22:23054916,chr22:23055539,chr22:23241705,chr2:111907691,chr4:153332380,chr6:44228162,chr7:124469267,chr9:139391636	0.214286	0.20746	No
CLL-055550-02S6593-TP1_S06_L001_R1_001.cutadapt.alignMEM.dedupOptPIC.realignGATK.reads	CLL-00485556-02S60850-TP1-aa_S61_L001_R1_001.cutadapt.alignMEM.dedupOptPIC.realignGATK.reads	12	16	chr11:108225483,chr16:81902797,chr16:81914583,chr16:81927217,chr16:81954789,chr16:81971403,chr18:60985879,chr1:115256669,chr1:150552042,chr22:18226521,chr22:23054916,chr22:23055539,chr22:23241705,chr22:23247082,chr6:44228162,chr7:124469267	0.428571	0.405432	No
CLL-055550-02S6593-TP1_S06_L001_R1_001.cutadapt.alignMEM.dedupOptPIC.realignGATK.reads	CLL-07685501-02S65280-TP1-aa_S87_L001_R1_001.cutadapt.alignMEM.dedupOptPIC.realignGATK.reads	10	18	chr11:102207851,chr11:108225483,chr11:64039175,chr16:81888152,chr16:81902797,chr16:81914583,chr16:81941319,chr16:81954789,chr16:81971403,chr18:60985879,chr1:115256669,chr1:150552042,chr22:18226521,chr22:23054916,chr22:23055539,chr22:23241705,chr22:23247082,chr6:44228162	0.357143	0.329673	No
CLL-055550-02S6593-TP1_S06_L001_R1_001.cutadapt.alignMEM.dedupOptPIC.realignGATK.reads	CLL-07685502-02S66589-TP1-aa_S9_L001_R1_001.cutadapt.alignMEM.dedupOptPIC.realignGATK.reads	10	18	chr11:102207851,chr11:108225483,chr11:64039175,chr16:81819768,chr16:81902797,chr16:81914583,chr16:81954789,chr16:81971403,chr17:7579801,chr18:60985879,chr1:115256669,chr1:150552042,chr22:23054916,chr22:23241705,chr2:111907691,chr4:153332380,chr6:44228162,chr7:124469267	0.357143	0.00998003	No
CLL-055550-02S6593-TP1_S06_L001_R1_001.cutadapt.alignMEM.dedupOptPIC.realignGATK.reads	CLL-07925556-02S65742-TP1-aa_S68_L001_R1_001.cutadapt.alignMEM.dedupOptPIC.realignGATK.reads	11	17	chr11:102207851,chr11:108225483,chr16:81819768,chr16:81888152,chr16:81902797,chr16:81914583,chr16:81941319,chr16:81971403,chr18:60985879,chr19:49459104,chr1:115256669,chr1:150552042,chr22:18226521,chr22:23054916,chr22:23241705,chr6:44228162,chr9:139391636	0.392857	0.464186	No
CLL-055550-02S6593-TP1_S06_L001_R1_001.cutadapt.alignMEM.dedupOptPIC.realignGATK.reads	CLL-08865552-02S66830-TP1-aa_S1_L001_R1_001.cutadapt.alignMEM.dedupOptPIC.realignGATK.reads	13	15	chr11:108225483,chr11:64039175,chr16:81819768,chr16:81888152,chr16:81902797,chr16:81914583,chr16:81941319,chr18:60985879,chr1:150552042,chr22:18226521,chr22:23054916,chr22:23241705,chr7:124469267,chr9:139391636,chrX:100611285	0.464286	0.326526	No
CLL-055550-02S6593-TP1_S06_L001_R1_001.cutadapt.alignMEM.dedupOptPIC.realignGATK.reads	CLL-08175557-02S60700-TP1-aa_S60_L001_R1_001.cutadapt.alignMEM.dedupOptPIC.realignGATK.reads	10	18	chr11:102207851,chr11:108225483,chr12:25378456,chr16:81819768,chr16:81888152,chr16:81902797,chr16:81927217,chr16:81941319,chr16:81954789,chr16:81971403,chr18:60985879,chr1:150552042,chr22:23054916,chr22:23241705,chr22:23247082,chr2:111907691,chr6:44228162,chrX:100611285	0.357143	0.106487	No
CLL-055550-02S6593-TP1_S06_L001_R1_001.cutadapt.alignMEM.dedupOptPIC.realignGATK.reads	CLL-095505-02S65529-TP1-aa_S2_L001_R1_001.cutadapt.alignMEM.dedupOptPIC.realignGATK.reads	11	17	chr16:81819768,chr16:81888152,chr16:81902797,chr16:81914583,chr16:81927217,chr16:81954789,chr16:81971403,chr17:7579801,chr18:60985879,chr1:150552042,chr22:18226521,chr22:23054916,chr22:23055539,chr2:111907691,chr6:44228162,chr7:124469267,chr9:139391636	0.392857	0.351444	No
CLL-055550-02S6593-TP1_S06_L001_R1_001.cutadapt.alignMEM.dedupOptPIC.realignGATK.reads	CLL-55095506-02S60320-TP1-aa_S86_L001_R1_001.cutadapt.alignMEM.dedupOptPIC.realignGATK.reads	15	13	chr11:108225483,chr16:81902797,chr16:81914583,chr16:81941319,chr16:81954789,chr17:7579801,chr18:60985879,chr1:115256669,chr22:18226521,chr22:23054916,chr22:23055539,chr22:23241705,chr2:111907691	0.535714	0.500316	No
CLL-055550-02S6593-TP1_S06_L001_R1_001.cutadapt.alignMEM.dedupOptPIC.realignGATK.reads	CLL-095507-02S66532-TP1-aa_S02_L001_R1_001.cutadapt.alignMEM.dedupOptPIC.realignGATK.reads	11	17	chr11:102207851,chr12:25378456,chr16:81902797,chr16:81914583,chr16:81941319,chr16:81954789,chr16:81971403,chr17:7579801,chr18:60985879,chr19:49459104,chr1:115256669,chr1:150552042,chr22:23054916,chr22:23241705,chr2:111907691,chr6:44228162,chr7:124469267	0.392857	0.0556944	No
CLL-055550-02S6593-TP1_S06_L001_R1_001.cutadapt.alignMEM.dedupOptPIC.realignGATK.reads	CLL-02205550-02S65598-TP1-aa_S0_L001_R1_001.cutadapt.alignMEM.dedupOptPIC.realignGATK.reads	10	18	chr11:102207851,chr16:81888152,chr16:81902797,chr16:81914583,chr16:81941319,chr16:81954789,chr16:81971403,chr18:60985879,chr1:115256669,chr1:150552042,chr22:18226521,chr22:23054916,chr22:23055539,chr22:23247082,chr2:111907691,chr6:44228162,chr9:139391636,chrX:100611285	0.357143	0.278668	No
CLL-055550-02S6593-TP1_S06_L001_R1_001.cutadapt.alignMEM.dedupOptPIC.realignGATK.reads	CLL-02285558-02S60420-TP1-aa_S62_L001_R1_001.cutadapt.alignMEM.dedupOptPIC.realignGATK.reads	13	15	chr11:108225483,chr11:64039175,chr16:81888152,chr16:81902797,chr16:81914583,chr16:81954789,chr16:81971403,chr18:60985879,chr1:150552042,chr22:18226521,chr22:23054916,chr22:23055539,chr22:23241705,chr22:23247082,chr9:139391636	0.464286	0.442209	No
CLL-055550-02S6593-TP1_S06_L001_R1_001.cutadapt.alignMEM.dedupOptPIC.realignGATK.reads	CLL-02225550-02S65367-TP1-aa_S70_L001_R1_001.cutadapt.alignMEM.dedupOptPIC.realignGATK.reads	8	20	chr11:102207851,chr11:108225483,chr11:64039175,chr12:25378456,chr16:81819768,chr16:81888152,chr16:81902797,chr16:81914583,chr16:81954789,chr16:81971403,chr18:60985879,chr1:150552042,chr22:18226521,chr22:23054916,chr22:23055539,chr22:23241705,chr22:23247082,chr6:44228162,chr9:139391636,chrX:100611285	0.285714	0.22071	No
CLL-055550-02S6593-TP1_S06_L001_R1_001.cutadapt.alignMEM.dedupOptPIC.realignGATK.reads	CLL-67065559-02S60504-TP1-aa_S72_L001_R1_001.cutadapt.alignMEM.dedupOptPIC.realignGATK.reads	14	14	chr11:102207851,chr16:81888152,chr16:81902797,chr16:81914583,chr16:81954789,chr17:7579801,chr18:60985879,chr1:150552042,chr22:18226521,chr22:23054916,chr22:23241705,chr22:23247082,chr6:44228162,chr9:139391636	0.5	0.433565	No
CLL-055550-02S6593-TP1_S06_L001_R1_001.cutadapt.alignMEM.dedupOptPIC.realignGATK.reads	CLL-67845556-02S60891-TP1-aa_S76_L001_R1_001.cutadapt.alignMEM.dedupOptPIC.realignGATK.reads	7	21	chr11:102207851,chr11:108225483,chr11:64039175,chr16:81819768,chr16:81888152,chr16:81902797,chr16:81914583,chr16:81971403,chr17:7579801,chr18:60985879,chr19:49459104,chr1:115256669,chr1:150552042,chr22:18226521,chr22:23054916,chr22:23055539,chr22:23241705,chr22:23247082,chr2:111907691,chr7:124469267,chrX:100611285	0.25	-0.0548813	No
CLL-055550-02S6593-TP1_S06_L001_R1_001.cutadapt.alignMEM.dedupOptPIC.realignGATK.reads	CLL-67955558-02S60038-TP1-aa_S88_L001_R1_001.cutadapt.alignMEM.dedupOptPIC.realignGATK.reads	12	16	chr16:81819768,chr16:81888152,chr16:81914583,chr16:81927217,chr16:81954789,chr16:81971403,chr18:60985879,chr1:115256669,chr1:150552042,chr22:18226521,chr22:23054916,chr22:23055539,chr22:23241705,chr22:23247082,chr7:124469267,chr9:139391636	0.428571	0.429835	No
CLL-055550-02S6593-TP1_S06_L001_R1_001.cutadapt.alignMEM.dedupOptPIC.realignGATK.reads	CLL-67165559-02S65366-TP1-aa_S69_L001_R1_001.cutadapt.alignMEM.dedupOptPIC.realignGATK.reads	11	17	chr11:108225483,chr16:81888152,chr16:81902797,chr16:81914583,chr16:81941319,chr16:81954789,chr16:81971403,chr17:7579801,chr18:60985879,chr1:115256669,chr1:150552042,chr22:18226521,chr22:23054916,chr22:23055539,chr22:23241705,chr6:44228162,chr7:124469267	0.392857	0.476854	No
CLL-055550-02S6593-TP1_S06_L001_R1_001.cutadapt.alignMEM.dedupOptPIC.realignGATK.reads	CLL-67115551-02S60227-TP1-aa_S01_L001_R1_001.cutadapt.alignMEM.dedupOptPIC.realignGATK.reads	12	16	chr12:25378456,chr16:81819768,chr16:81902797,chr16:81914583,chr16:81954789,chr16:81971403,chr18:60985879,chr19:49459104,chr1:115256669,chr1:150552042,chr22:23241705,chr22:23247082,chr2:111907691,chr6:44228162,chr7:124469267,chr9:139391636	0.428571	0.254817	No
CLL-055550-02S6593-TP1_S06_L001_R1_001.cutadapt.alignMEM.dedupOptPIC.realignGATK.reads	CLL-67395550-02S65360-TP1-aa_S65_L001_R1_001.cutadapt.alignMEM.dedupOptPIC.realignGATK.reads	9	19	chr11:102207851,chr11:108225483,chr16:81819768,chr16:81888152,chr16:81902797,chr16:81914583,chr16:81941319,chr16:81971403,chr17:7579801,chr18:60985879,chr1:150552042,chr22:18226521,chr22:23054916,chr22:23055539,chr22:23241705,chr2:111907691,chr6:44228162,chr7:124469267,chr9:139391636	0.321429	0.273964	No
CLL-055550-02S6593-TP1_S06_L001_R1_001.cutadapt.alignMEM.dedupOptPIC.realignGATK.reads	CLL-68565550-02S60925-TP1-aa_S89_L001_R1_001.cutadapt.alignMEM.dedupOptPIC.realignGATK.reads	10	18	chr16:81819768,chr16:81888152,chr16:81902797,chr16:81914583,chr16:81941319,chr16:81954789,chr16:81971403,chr17:7579801,chr18:60985879,chr19:49459104,chr1:115256669,chr1:150552042,chr22:18226521,chr22:23054916,chr22:23055539,chr22:23241705,chr7:124469267,chr9:139391636	0.357143	0.0681884	No
CLL-055550-02S6593-TP1_S06_L001_R1_001.cutadapt.alignMEM.dedupOptPIC.realignGATK.reads	CLL-68565556-02S66581-TP1-aa_S00_L001_R1_001.cutadapt.alignMEM.dedupOptPIC.realignGATK.reads	9	19	chr11:64039175,chr16:81888152,chr16:81902797,chr16:81914583,chr16:81927217,chr16:81941319,chr16:81954789,chr16:81971403,chr18:60985879,chr19:49459104,chr1:115256669,chr1:150552042,chr22:18226521,chr22:23054916,chr22:23241705,chr22:23247082,chr2:111907691,chr6:44228162,chr9:139391636	0.321429	0.292126	No
CLL-055550-02S6593-TP1_S06_L001_R1_001.cutadapt.alignMEM.dedupOptPIC.realignGATK.reads	CLL-68515551-02S65658-TP1-aa_S04_L001_R1_001.cutadapt.alignMEM.dedupOptPIC.realignGATK.reads	10	18	chr11:102207851,chr11:108225483,chr11:64039175,chr16:81819768,chr16:81902797,chr16:81914583,chr16:81941319,chr16:81954789,chr16:81971403,chr18:60985879,chr1:150552042,chr22:18226521,chr22:23054916,chr22:23055539,chr22:23247082,chr2:111907691,chr6:44228162,chr7:124469267	0.357143	0.162522	No
CLL-055550-02S6593-TP1_S06_L001_R1_001.cutadapt.alignMEM.dedupOptPIC.realignGATK.reads	CLL-68535550-02S66018-TP1-aa_S63_L001_R1_001.cutadapt.alignMEM.dedupOptPIC.realignGATK.reads	14	14	chr11:102207851,chr11:108225483,chr16:81902797,chr16:81914583,chr16:81941319,chr16:81971403,chr18:60985879,chr22:18226521,chr22:23054916,chr22:23055539,chr22:23241705,chr22:23247082,chr2:111907691,chr9:139391636	0.5	0.344372	No
CLL-055550-02S6593-TP1_S06_L001_R1_001.cutadapt.alignMEM.dedupOptPIC.realignGATK.reads	CLL-68015550-02S66017-TP1-aa_S66_L001_R1_001.cutadapt.alignMEM.dedupOptPIC.realignGATK.reads	12	16	chr11:102207851,chr12:25378456,chr16:81819768,chr16:81888152,chr16:81914583,chr16:81954789,chr16:81971403,chr17:7579801,chr18:60985879,chr22:18226521,chr22:23054916,chr22:23055539,chr22:23241705,chr22:23247082,chr7:124469267,chr9:139391636	0.428571	0.159551	No
CLL-055550-02S6593-TP1_S06_L001_R1_001.cutadapt.alignMEM.dedupOptPIC.realignGATK.reads	CLL-68035557-02S65286-TP1-aa_S6_L001_R1_001.cutadapt.alignMEM.dedupOptPIC.realignGATK.reads	12	16	chr12:25378456,chr16:81819768,chr16:81888152,chr16:81902797,chr16:81914583,chr16:81941319,chr17:7579801,chr18:60985879,chr19:49459104,chr1:115256669,chr1:150552042,chr22:23054916,chr22:23055539,chr22:23241705,chr2:111907691,chr7:124469267	0.428571	0.384545	No
CLL-055550-02S6593-TP1_S06_L001_R1_001.cutadapt.alignMEM.dedupOptPIC.realignGATK.reads	CLL-68665556-02S65365-TP1-aa_S08_L001_R1_001.cutadapt.alignMEM.dedupOptPIC.realignGATK.reads	13	15	chr11:102207851,chr11:108225483,chr16:81888152,chr16:81914583,chr16:81971403,chr18:60985879,chr22:18226521,chr22:23054916,chr22:23055539,chr22:23241705,chr22:23247082,chr2:111907691,chr6:44228162,chr7:124469267,chr9:139391636	0.464286	0.556624	No
CLL-055550-02S6593-TP1_S06_L001_R1_001.cutadapt.alignMEM.dedupOptPIC.realignGATK.reads	CLL-68675558-02S66835-TP1-aa_S82_L001_R1_001.cutadapt.alignMEM.dedupOptPIC.realignGATK.reads	9	19	chr16:81888152,chr16:81902797,chr16:81914583,chr16:81927217,chr16:81941319,chr16:81954789,chr16:81971403,chr17:7579801,chr18:60985879,chr1:150552042,chr22:23054916,chr22:23055539,chr22:23241705,chr22:23247082,chr2:111907691,chr4:153332380,chr6:44228162,chr7:124469267,chr9:139391636	0.321429	0.131682	No
CLL-055550-02S6593-TP1_S06_L001_R1_001.cutadapt.alignMEM.dedupOptPIC.realignGATK.reads	CLL-755556-02S60441-TP1-aa_S77_L001_R1_001.cutadapt.alignMEM.dedupOptPIC.realignGATK.reads	16	12	chr11:108225483,chr16:81888152,chr16:81902797,chr16:81914583,chr16:81954789,chr16:81971403,chr18:60985879,chr1:150552042,chr22:23054916,chr2:111907691,chr6:44228162,chr7:124469267	0.571429	0.370591	No
CLL-055550-02S6593-TP1_S06_L001_R1_001.cutadapt.alignMEM.dedupOptPIC.realignGATK.reads	CLL-7675500-02S60443-TP1-aa_S81_L001_R1_001.cutadapt.alignMEM.dedupOptPIC.realignGATK.reads	13	15	chr16:81888152,chr16:81914583,chr16:81941319,chr16:81954789,chr16:81971403,chr18:60985879,chr1:150552042,chr22:18226521,chr22:23054916,chr22:23055539,chr22:23241705,chr22:23247082,chr6:44228162,chr7:124469267,chr9:139391636	0.464286	0.488391	No
CLL-055550-02S6593-TP1_S06_L001_R1_001.cutadapt.alignMEM.dedupOptPIC.realignGATK.reads	CLL-805553-02S65227-TP1-aa_S3_L001_R1_001.cutadapt.alignMEM.dedupOptPIC.realignGATK.reads	12	16	chr11:102207851,chr16:81819768,chr16:81888152,chr16:81902797,chr16:81914583,chr16:81927217,chr16:81941319,chr17:7579801,chr18:60985879,chr1:115256669,chr1:150552042,chr22:23054916,chr22:23241705,chr2:111907691,chr7:124469267,chr9:139391636	0.428571	0.336293	No
CLL-055550-02S6593-TP1_S06_L001_R1_001.cutadapt.alignMEM.dedupOptPIC.realignGATK.reads	CLL-8955556-02S60685-TP1-aa_S4_L001_R1_001.cutadapt.alignMEM.dedupOptPIC.realignGATK.reads	14	14	chr11:102207851,chr11:108225483,chr16:81819768,chr16:81888152,chr16:81914583,chr16:81941319,chr16:81971403,chr18:60985879,chr19:49459104,chr22:18226521,chr22:23241705,chr22:23247082,chr6:44228162,chr7:124469267	0.5	0.365389	No
CLL-055550-02S6593-TP1_S06_L001_R1_001.cutadapt.alignMEM.dedupOptPIC.realignGATK.reads	CLL-15556-02S65886-TP1-aa_S75_L001_R1_001.cutadapt.alignMEM.dedupOptPIC.realignGATK.reads	16	12	chr11:102207851,chr11:108225483,chr16:81888152,chr16:81902797,chr16:81914583,chr16:81954789,chr16:81971403,chr18:60985879,chr1:150552042,chr22:23054916,chr22:23241705,chr7:124469267	0.571429	0.489016	No
CLL-055550-02S6593-TP1_S06_L001_R1_001.cutadapt.alignMEM.dedupOptPIC.realignGATK.reads	CLL-15557-02S65887-TP1-aa_S71_L001_R1_001.cutadapt.alignMEM.dedupOptPIC.realignGATK.reads	7	21	chr11:102207851,chr11:108225483,chr16:81819768,chr16:81888152,chr16:81902797,chr16:81914583,chr16:81927217,chr16:81941319,chr16:81954789,chr16:81971403,chr18:60985879,chr19:49459104,chr1:150552042,chr22:23054916,chr22:23055539,chr22:23241705,chr22:23247082,chr2:111907691,chr6:44228162,chr7:124469267,chr9:139391636	0.25	0.189227	No
CLL-055550-02S6593-TP1_S06_L001_R1_001.cutadapt.alignMEM.dedupOptPIC.realignGATK.reads	CLL-52565556-02S60039-TP1-aa_S7_L001_R1_001.cutadapt.alignMEM.dedupOptPIC.realignGATK.reads	12	16	chr16:81888152,chr16:81902797,chr16:81914583,chr16:81927217,chr16:81941319,chr16:81971403,chr18:60985879,chr1:115256669,chr1:150552042,chr22:18226521,chr22:23054916,chr22:23055539,chr22:23241705,chr6:44228162,chr7:124469267,chrX:100611285	0.428571	0.447507	No
CLL-055550-02S6593-TP1_S06_L001_R1_001.cutadapt.alignMEM.dedupOptPIC.realignGATK.reads	CLL-2715551-02S65081-TP1-aa_S07_L001_R1_001.cutadapt.alignMEM.dedupOptPIC.realignGATK.reads	14	14	chr11:108225483,chr16:81819768,chr16:81888152,chr16:81902797,chr16:81914583,chr18:60985879,chr19:49459104,chr1:150552042,chr22:18226521,chr22:23054916,chr22:23241705,chr22:23247082,chr2:111907691,chr6:44228162	0.5	0.381057	No
CLL-055550-02S6593-TP1_S06_L001_R1_001.cutadapt.alignMEM.dedupOptPIC.realignGATK.reads	CLL-2255559-02S60920-TP1-aa_S8_L001_R1_001.cutadapt.alignMEM.dedupOptPIC.realignGATK.reads	11	17	chr11:102207851,chr11:108225483,chr12:25378456,chr16:81902797,chr16:81914583,chr16:81941319,chr16:81971403,chr17:7579801,chr18:60985879,chr19:49459104,chr1:150552042,chr22:18226521,chr22:23054916,chr22:23055539,chr22:23247082,chr2:111907691,chr9:139391636	0.392857	0.360513	No
CLL-055550-02S6593-TP1_S06_L001_R1_001.cutadapt.alignMEM.dedupOptPIC.realignGATK.reads	CLL-2245556-02S66680-TP1-aa_S85_L001_R1_001.cutadapt.alignMEM.dedupOptPIC.realignGATK.reads	11	17	chr11:108225483,chr12:25378456,chr16:81819768,chr16:81888152,chr16:81902797,chr16:81914583,chr16:81941319,chr16:81971403,chr17:7579801,chr18:60985879,chr19:49459104,chr22:18226521,chr22:23054916,chr6:44228162,chr7:124469267,chr9:139391636,chrX:100611285	0.392857	0.129681	No
CLL-055550-02S6593-TP1_S06_L001_R1_001.cutadapt.alignMEM.dedupOptPIC.realignGATK.reads	CLL-2305550-02S60139-TP1-aa_S05_L001_R1_001.cutadapt.alignMEM.dedupOptPIC.realignGATK.reads	10	18	chr11:102207851,chr11:108225483,chr16:81819768,chr16:81888152,chr16:81902797,chr16:81914583,chr16:81941319,chr16:81971403,chr17:7579801,chr18:60985879,chr1:150552042,chr22:18226521,chr22:23054916,chr22:23241705,chr2:111907691,chr6:44228162,chr7:124469267,chr9:139391636	0.357143	0.273027	No
CLL-055550-02S6593-TP1_S06_L001_R1_001.cutadapt.alignMEM.dedupOptPIC.realignGATK.reads	CLL-45558-02S60680-TP1-aa_S09_L001_R1_001.cutadapt.alignMEM.dedupOptPIC.realignGATK.reads	12	16	chr11:102207851,chr11:108225483,chr11:64039175,chr16:81888152,chr16:81914583,chr16:81941319,chr16:81954789,chr18:60985879,chr19:49459104,chr22:18226521,chr22:23054916,chr22:23241705,chr22:23247082,chr2:111907691,chr6:44228162,chr7:124469267	0.428571	0.372602	No
CLL-055550-02S6593-TP1_S06_L001_R1_001.cutadapt.alignMEM.dedupOptPIC.realignGATK.reads	CLL-0575557-03S0149-TP1-aa_S8_L001_R1_001.cutadapt.alignMEM.dedupOptPIC.realignGATK.reads	11	17	chr11:102207851,chr11:108225483,chr12:25378456,chr16:81888152,chr16:81914583,chr16:81954789,chr16:81971403,chr18:60985879,chr1:150552042,chr22:18226521,chr22:23054916,chr22:23055539,chr22:23247082,chr2:111907691,chr4:153332380,chr7:124469267,chr9:139391636	0.392857	0.480011	No
CLL-055550-02S6593-TP1_S06_L001_R1_001.cutadapt.alignMEM.dedupOptPIC.realignGATK.reads	CLL-00485557-03S0326-TP1-aa_S02_L001_R1_001.cutadapt.alignMEM.dedupOptPIC.realignGATK.reads	12	16	chr11:102207851,chr11:108225483,chr16:81888152,chr16:81902797,chr16:81914583,chr16:81941319,chr16:81971403,chr18:60985879,chr19:49459104,chr1:150552042,chr22:23054916,chr22:23055539,chr22:23241705,chr6:44228162,chr7:124469267,chrX:100611285	0.428571	0.487526	No
CLL-055550-02S6593-TP1_S06_L001_R1_001.cutadapt.alignMEM.dedupOptPIC.realignGATK.reads	CLL-00485558-03S6999-TP1-aa_S71_L001_R1_001.cutadapt.alignMEM.dedupOptPIC.realignGATK.reads	12	16	chr11:102207851,chr11:108225483,chr11:64039175,chr16:81902797,chr16:81914583,chr16:81954789,chr16:81971403,chr18:60985879,chr19:49459104,chr1:115256669,chr22:23054916,chr22:23055539,chr22:23247082,chr2:111907691,chr4:153332380,chr7:124469267	0.428571	0.36032	No
CLL-055550-02S6593-TP1_S06_L001_R1_001.cutadapt.alignMEM.dedupOptPIC.realignGATK.reads	CLL-07685504-03S0211-TP1-aa_S85_L001_R1_001.cutadapt.alignMEM.dedupOptPIC.realignGATK.reads	15	13	chr11:102207851,chr11:64039175,chr12:25378456,chr16:81888152,chr16:81902797,chr16:81914583,chr16:81941319,chr16:81954789,chr16:81971403,chr18:60985879,chr1:115256669,chr1:150552042,chr2:111907691	0.535714	0.452443	No
CLL-055550-02S6593-TP1_S06_L001_R1_001.cutadapt.alignMEM.dedupOptPIC.realignGATK.reads	CLL-07925557-03S0074-TP1-aa_S76_L001_R1_001.cutadapt.alignMEM.dedupOptPIC.realignGATK.reads	7	21	chr11:102207851,chr11:64039175,chr16:81819768,chr16:81888152,chr16:81902797,chr16:81914583,chr16:81927217,chr16:81941319,chr16:81954789,chr16:81971403,chr17:7579801,chr18:60985879,chr19:49459104,chr1:150552042,chr22:18226521,chr22:23054916,chr22:23055539,chr22:23241705,chr2:111907691,chr4:153332380,chr6:44228162	0.25	0.0605047	No
CLL-055550-02S6593-TP1_S06_L001_R1_001.cutadapt.alignMEM.dedupOptPIC.realignGATK.reads	CLL-08485556-03S0085-TP1-aa_S73_L001_R1_001.cutadapt.alignMEM.dedupOptPIC.realignGATK.reads	9	19	chr11:108225483,chr11:64039175,chr12:25378456,chr16:81888152,chr16:81902797,chr16:81914583,chr16:81954789,chr16:81971403,chr17:7579801,chr18:60985879,chr1:115256669,chr22:18226521,chr22:23054916,chr22:23055539,chr22:23241705,chr22:23247082,chr6:44228162,chr7:124469267,chr9:139391636	0.321429	0.131649	No
CLL-055550-02S6593-TP1_S06_L001_R1_001.cutadapt.alignMEM.dedupOptPIC.realignGATK.reads	CLL-08485557-03S0320-TP1-aa_S00_L001_R1_001.cutadapt.alignMEM.dedupOptPIC.realignGATK.reads	11	17	chr11:64039175,chr16:81819768,chr16:81888152,chr16:81902797,chr16:81914583,chr16:81954789,chr16:81971403,chr18:60985879,chr1:115256669,chr22:23054916,chr22:23055539,chr22:23241705,chr22:23247082,chr6:44228162,chr7:124469267,chr9:139391636,chrX:100611285	0.392857	0.152444	No
Table truncated!-------Table truncated!-------Table truncated!-------Table truncated!-------Table truncated!-------Table truncated!-------Table truncated!-------Table truncated!-------Table truncated!-------Table truncated!-------Table truncated!
The full table contains 665281 rows of data and the file is too huge to be uploaded. Anyway, all above-threshold correlations are already present here.
