# Supplementary material for: Genotyping from targeted NGS data based on a small set of SNPs correctly matches patient samples
Source: BMC Res Notes. 2025 Jul 2;18:270. doi: 10.1186/s13104-025-07348-3 (PMC12225085; doi:10.1186/s13104-025-07348-3)
Supplement: Supplementary file 6 — Additional file 6. Excel table (XLSX file). Expected concordant pairs of samples in the first analysed cohort of patients (n=926). The table was originally generated by the swap_checker() function in CSV format and then Excel was used to highlight discordant pairs (red) or pairs with a fraction of concordant SNPs below 70% (yellow). [file 13104_2025_7348_MOESM6_ESM.xlsx]

## Sheet: Tabelle2
X_bam	Y_bam	fract_concordant_snps	cor_coef		fract_concordant_snps = fraction of concordant SNPs
CLL-07925505-04S0753-TP1-aa_S69_L001_R1_001.cutadapt.alignMEM.dedupOptPIC.realignGATK.reads	CLL-07925505-66S28936-TP2-aa_S75_L001_R1_001.cutadapt.alignMEM.dedupOptPIC.realignGATK.reads	0.285714	0.189848		cor_coef = correlation coefficient
CLL-68035557-02S65286-TP1-aa_S6_L001_R1_001.cutadapt.alignMEM.dedupOptPIC.realignGATK.reads	CLL-68035557-67S38544-TP2-aa_S7_L001_R1_001.cutadapt.alignMEM.dedupOptPIC.realignGATK.reads	0.321429	0.240682
CLL-02225553-04S3522-TP1-aa_S7_L001_R1_001.cutadapt.alignMEM.dedupOptPIC.realignGATK.reads	CLL-02225553-04S00319-TP3-aa_S04_L001_R1_001.cutadapt.alignMEM.dedupOptPIC.realignGATK.reads	0.428571	0.266239
CLL-08865502-04S00318-TP1-aa_S82_L001_R1_001.cutadapt.alignMEM.dedupOptPIC.realignGATK.reads	CLL-08865502-60S06293-TP2-aa_S03_L001_R1_001.cutadapt.alignMEM.dedupOptPIC.realignGATK.reads	0.357143	0.279155
CLL-625556-02S03235-TP1-aa_S8_L001_R1_001.cutadapt.alignMEM.dedupOptPIC.realignGATK.reads	CLL-625556-04S00065-TP2-aa_S1_L001_R1_001.cutadapt.alignMEM.dedupOptPIC.realignGATK.reads	0.357143	0.448669
CLL-055550-02S6593-TP1_S06_L001_R1_001.cutadapt.alignMEM.dedupOptPIC.realignGATK.reads	CLL-055550-66S00337-TP2-aa_S61_L001_R1_001.cutadapt.alignMEM.dedupOptPIC.realignGATK.reads	0.821429	0.909046
CLL-68575559-04S3527-TP1-aa_S76_L001_R1_001.cutadapt.alignMEM.dedupOptPIC.realignGATK.reads	CLL-68575559-66S28668-A00-TP2-aa_S75_L001_R1_001.cutadapt.alignMEM.dedupOptPIC.realignGATK.reads	0.75	0.921352
CLL-55095506-02S60320-TP1-aa_S86_L001_R1_001.cutadapt.alignMEM.dedupOptPIC.realignGATK.reads	CLL-55095506-66S0025-TP2-aa_S01_L001_R1_001.cutadapt.alignMEM.dedupOptPIC.realignGATK.reads	0.964286	0.922576
CLL-68765550-03S01666-TP1-aa_S85_L001_R1_001.cutadapt.alignMEM.dedupOptPIC.realignGATK.reads	CLL-68765550-04S60135-aa-TP2_S9_L001_R1_001.cutadapt.alignMEM.dedupOptPIC.realignGATK.reads	0.75	0.924986
CLL-08865554-03S4923-TP1-aa_S8_L001_R1_001.cutadapt.alignMEM.dedupOptPIC.realignGATK.reads	CLL-08865554-04S07466-aa-TP2_S77_L001_R1_001.cutadapt.alignMEM.dedupOptPIC.realignGATK.reads	0.321429	0.954935
CLL-67065553-04S8183-TP1-aa_S61_L001_R1_001.cutadapt.alignMEM.dedupOptPIC.realignGATK.reads	CLL-67065553-66S11173-TP2-aa_S2_L001_R1_001.cutadapt.alignMEM.dedupOptPIC.realignGATK.reads	0.464286	0.956296
CLL-2255506-03S07160-TP1-aa_S60_L001_R1_001.cutadapt.alignMEM.dedupOptPIC.realignGATK.reads	CLL-2255506-04S6619-TP2-aa_S69_L001_R1_001.cutadapt.alignMEM.dedupOptPIC.realignGATK.reads	0.642857	0.956896
CLL-6075558-03S8497-TP1-aa_S83_L001_R1_001.cutadapt.alignMEM.dedupOptPIC.realignGATK.reads	CLL-6075558-60S01310-TP2-aa_S75_L001_R1_001.cutadapt.alignMEM.dedupOptPIC.realignGATK.reads	0.857143	0.965316
CLL-68575557-03S3435-TP1-aa_S73_L001_R1_001.cutadapt.alignMEM.dedupOptPIC.realignGATK.reads	CLL-68575557-65S6916-aa-TP2_S79_L001_R1_001.cutadapt.alignMEM.dedupOptPIC.realignGATK.reads	0.785714	0.965883
CLL-07685550-01S60463-TP1_S78_L001_R1_001.cutadapt.alignMEM.dedupOptPIC.realignGATK.reads	CLL-07685550-66S20259-TP2-aa_S86_L001_R1_001.cutadapt.alignMEM.dedupOptPIC.realignGATK.reads	0.892857	0.969766
CLL-67115501-04S00913-TP1-aa_S63_L001_R1_001.cutadapt.alignMEM.dedupOptPIC.realignGATK.reads	CLL-67115501-67S48707-TP2-aa_S78_L001_R1_001.cutadapt.alignMEM.dedupOptPIC.realignGATK.reads	0.857143	0.971175
CLL-03535556-03S5643-TP1-aa_S04_L001_R1_001.cutadapt.alignMEM.dedupOptPIC.realignGATK.reads	CLL-03535556-66S06604-TP2-aa_S7_L001_R1_001.cutadapt.alignMEM.dedupOptPIC.realignGATK.reads	0.821429	0.971479
CLL-7675566-04S9946-TP1-aa_S63_L001_R1_001.cutadapt.alignMEM.dedupOptPIC.realignGATK.reads	CLL-7675566-60S09144-TP2-aa_S04_L001_R1_001.cutadapt.alignMEM.dedupOptPIC.realignGATK.reads	0.75	0.972224
CLL-025550-03S6280-TP1-aa_S04_L001_R1_001.cutadapt.alignMEM.dedupOptPIC.realignGATK.reads	CLL-025550-65S09328-TP2-aa_S80_L001_R1_001.cutadapt.alignMEM.dedupOptPIC.realignGATK.reads	0.821429	0.975716
CLL-50365550-03S07602-TP1-aa_S61_L001_R1_001.cutadapt.alignMEM.dedupOptPIC.realignGATK.reads	CLL-50365550-67S46085-TP2-aa_S01_L001_R1_001.cutadapt.alignMEM.dedupOptPIC.realignGATK.reads	0.821429	0.978418
CLL-67185558-04S01449-TP1-aa_S66_L001_R1_001.cutadapt.alignMEM.dedupOptPIC.realignGATK.reads	CLL-67185558-04S60668-aa-TP2_S78_L001_R1_001.cutadapt.alignMEM.dedupOptPIC.realignGATK.reads	0.142857	0.979716
CLL-055556-02S6762-TP1_S71_L001_R1_001.cutadapt.alignMEM.dedupOptPIC.realignGATK.reads	CLL-055556-02S65771-TP2-aa_S77_L001_R1_001.cutadapt.alignMEM.dedupOptPIC.realignGATK.reads	0.964286	0.979746
CLL-67305554-04S8149-TP1-aa_S73_L001_R1_001.cutadapt.alignMEM.dedupOptPIC.realignGATK.reads	CLL-67305554-66S28873-TP2-aa_S6_L001_R1_001.cutadapt.alignMEM.dedupOptPIC.realignGATK.reads	0.857143	0.981121
CLL-07925553-03S04346-TP1-aa_S62_L001_R1_001.cutadapt.alignMEM.dedupOptPIC.realignGATK.reads	CLL-07925553-65S09013-TP2-aa_S73_L001_R1_001.cutadapt.alignMEM.dedupOptPIC.realignGATK.reads	0.928571	0.981319
CLL-2115558-03S1361-TP1-aa_S8_L001_R1_001.cutadapt.alignMEM.dedupOptPIC.realignGATK.reads	CLL-2115558-66S20131-TP2-aa_S83_L001_R1_001.cutadapt.alignMEM.dedupOptPIC.realignGATK.reads	0.714286	0.982137
CLL-03525556-04S9599-TP1-aa_S09_L001_R1_001.cutadapt.alignMEM.dedupOptPIC.realignGATK.reads	CLL-03525556-67S44995-TP2-aa_S70_L001_R1_001.cutadapt.alignMEM.dedupOptPIC.realignGATK.reads	0.75	0.982766
CLL-02195506-04S07758-TP1-aa_S0_L001_R1_001.cutadapt.alignMEM.dedupOptPIC.realignGATK.reads	CLL-02195506-66S1399-aa-TP2_S07_L001_R1_001.cutadapt.alignMEM.dedupOptPIC.realignGATK.reads	0.857143	0.983402
CLL-55095552-02S09136-TP1-aa_S03_L001_R1_001.cutadapt.alignMEM.dedupOptPIC.realignGATK.reads	CLL-55095552-65S7674-aa-TP2_S82_L001_R1_001.cutadapt.alignMEM.dedupOptPIC.realignGATK.reads	0.607143	0.984562
CLL-7245559-04S00112-TP1-aa_S00_L001_R1_001.cutadapt.alignMEM.dedupOptPIC.realignGATK.reads	CLL-7245559-66S50-20577-aa-TP2_S86_L001_R1_001.cutadapt.alignMEM.dedupOptPIC.realignGATK.reads	0.714286	0.984805
CLL-755556-02S60441-TP1-aa_S77_L001_R1_001.cutadapt.alignMEM.dedupOptPIC.realignGATK.reads	CLL-755556-65S7620-aa-TP2_S1_L001_R1_001.cutadapt.alignMEM.dedupOptPIC.realignGATK.reads	0.821429	0.9852
CLL-08485550-02S05709-TP1-aa_S9_L001_R1_001.cutadapt.alignMEM.dedupOptPIC.realignGATK.reads	CLL-08485550-60S00400-TP2-aa_S06_L001_R1_001.cutadapt.alignMEM.dedupOptPIC.realignGATK.reads	0.892857	0.98559
CLL-02145551-04S00755-TP1-aa_S74_L001_R1_001.cutadapt.alignMEM.dedupOptPIC.realignGATK.reads	CLL-02145551-67S49925-TP2-aa_S9_L001_R1_001.cutadapt.alignMEM.dedupOptPIC.realignGATK.reads	0.785714	0.987403
CLL-67165554-03S08428-TP1-aa_S75_L001_R1_001.cutadapt.alignMEM.dedupOptPIC.realignGATK.reads	CLL-67165554-66S50-13441-aa-TP2_S68_L001_R1_001.cutadapt.alignMEM.dedupOptPIC.realignGATK.reads	0.857143	0.988022
CLL-665550-02S6409-TP1_S83_L001_R1_001.cutadapt.alignMEM.dedupOptPIC.realignGATK.reads	CLL-665550-60S8010-TP2-aa_S82_L001_R1_001.cutadapt.alignMEM.dedupOptPIC.realignGATK.reads	0.821429	0.989201
CLL-00495557-02S09366-TP1-aa_S2_L001_R1_001.cutadapt.alignMEM.dedupOptPIC.realignGATK.reads	CLL-00495557-66S00867-TP2-aa_S3_L001_R1_001.cutadapt.alignMEM.dedupOptPIC.realignGATK.reads	0.571429	0.989545
CLL-08865556-02S2985-TP1-aa_S80_L001_R1_001.cutadapt.alignMEM.dedupOptPIC.realignGATK.reads	CLL-08865556-66S12324-TP2-aa_S76_L001_R1_001.cutadapt.alignMEM.dedupOptPIC.realignGATK.reads	0.857143	0.990544
CLL-07935556-02S07153-TP1-aa_S61_L001_R1_001.cutadapt.alignMEM.dedupOptPIC.realignGATK.reads	CLL-07935556-02S07153-TP1-aa_S1_L001_R1_001.cutadapt.alignMEM.dedupOptPIC.realignGATK.reads	0.75	0.990954
CLL-2765508-04S06503-TP1-aa_S1_L001_R1_001.cutadapt.alignMEM.dedupOptPIC.realignGATK.reads	CLL-2765508-66S28883-TP2-aa_S03_L001_R1_001.cutadapt.alignMEM.dedupOptPIC.realignGATK.reads	0.928571	0.991264
CLL-0575551-03S05845-TP1-aa_S1_L001_R1_001.cutadapt.alignMEM.dedupOptPIC.realignGATK.reads	CLL-0575551-60S7356-TP2-aa_S71_L001_R1_001.cutadapt.alignMEM.dedupOptPIC.realignGATK.reads	0.75	0.991562
CLL-03535553-03S65490-TP1-aa_S75_L001_R1_001.cutadapt.alignMEM.dedupOptPIC.realignGATK.reads	CLL-03535553-67S35417-TP2-aa_S87_L001_R1_001.cutadapt.alignMEM.dedupOptPIC.realignGATK.reads	0.928571	0.991711
CLL-55805558-02S3355-TP1-aa_S7_L001_R1_001.cutadapt.alignMEM.dedupOptPIC.realignGATK.reads	CLL-55805558-67S056474-TP2-aa_S07_L001_R1_001.cutadapt.alignMEM.dedupOptPIC.realignGATK.reads	0.964286	0.991898
CLL-7975550-03S07210-TP1-aa_S74_L001_R1_001.cutadapt.alignMEM.dedupOptPIC.realignGATK.reads	CLL-7975550-04S00694-TP2-aa_S70_L001_R1_001.cutadapt.alignMEM.dedupOptPIC.realignGATK.reads	0.821429	0.992137
CLL-67115500-03S09204-TP1-aa_S62_L001_R1_001.cutadapt.alignMEM.dedupOptPIC.realignGATK.reads	CLL-67115500-65S01004-TP2-aa_S7_L001_R1_001.cutadapt.alignMEM.dedupOptPIC.realignGATK.reads	0.857143	0.992367
CLL-055552-03S9162-TP1-aa_S76_L001_R1_001.cutadapt.alignMEM.dedupOptPIC.realignGATK.reads	CLL-055552-60S05713-TP2-aa_S02_L001_R1_001.cutadapt.alignMEM.dedupOptPIC.realignGATK.reads	0.857143	0.992501
CLL-58755551-03S2155-TP1-aa_S64_L001_R1_001.cutadapt.alignMEM.dedupOptPIC.realignGATK.reads	CLL-58755551-66S19726-TP2-aa_S65_L001_R1_001.cutadapt.alignMEM.dedupOptPIC.realignGATK.reads	0.892857	0.992974
CLL-805507-03S9090-TP1-aa_S69_L001_R1_001.cutadapt.alignMEM.dedupOptPIC.realignGATK.reads	CLL-805507-65S6639-aa-TP2_S64_L001_R1_001.cutadapt.alignMEM.dedupOptPIC.realignGATK.reads	0.857143	0.993575
CLL-68515552-03S6006-TP1-aa_S79_L001_R1_001.cutadapt.alignMEM.dedupOptPIC.realignGATK.reads	CLL-68515552-60S09487-TP2-aa_S72_L001_R1_001.cutadapt.alignMEM.dedupOptPIC.realignGATK.reads	0.892857	0.993725
CLL-00365550-02S04754-TP1-aa_S9_L001_R1_001.cutadapt.alignMEM.dedupOptPIC.realignGATK.reads	CLL-00365550-65S01060-TP2-aa_S4_L001_R1_001.cutadapt.alignMEM.dedupOptPIC.realignGATK.reads	0.928571	0.993824
CLL-00345550-02S2236-TP1-aa_S82_L001_R1_001.cutadapt.alignMEM.dedupOptPIC.realignGATK.reads	CLL-00345550-66S5628-TP2-aa_S89_L001_R1_001.cutadapt.alignMEM.dedupOptPIC.realignGATK.reads	0.392857	0.993857
CLL-6235557-02S2668-TP1-aa_S02_L001_R1_001.cutadapt.alignMEM.dedupOptPIC.realignGATK.reads	CLL-6235557-04S4887-aa-TP2_S09_L001_R1_001.cutadapt.alignMEM.dedupOptPIC.realignGATK.reads	0.785714	0.993903
CLL-805506-03S8517-TP1-aa_S01_L001_R1_001.cutadapt.alignMEM.dedupOptPIC.realignGATK.reads	CLL-805506-66S00218-TP2-aa_S08_L001_R1_001.cutadapt.alignMEM.dedupOptPIC.realignGATK.reads	0.535714	0.993951
CLL-57675556-02S9674-TP1-aa_S60_L001_R1_001.cutadapt.alignMEM.dedupOptPIC.realignGATK.reads	CLL-57675556-66S0170-TP2-aa_S85_L001_R1_001.cutadapt.alignMEM.dedupOptPIC.realignGATK.reads	0.857143	0.993966
CLL-57575557-03S7168-TP1-aa_S4_L001_R1_001.cutadapt.alignMEM.dedupOptPIC.realignGATK.reads	CLL-57575557-66S2757-aa-TP2_S04_L001_R1_001.cutadapt.alignMEM.dedupOptPIC.realignGATK.reads	0.714286	0.99403
CLL-68535556-03S01865-TP1-aa_S80_L001_R1_001.cutadapt.alignMEM.dedupOptPIC.realignGATK.reads	CLL-68535556-60S00375-TP2-aa_S1_L001_R1_001.cutadapt.alignMEM.dedupOptPIC.realignGATK.reads	0.892857	0.994193
CLL-7785558-03S7970-TP1-aa_S76_L001_R1_001.cutadapt.alignMEM.dedupOptPIC.realignGATK.reads	CLL-7785558-65S05645-TP2-aa_S2_L001_R1_001.cutadapt.alignMEM.dedupOptPIC.realignGATK.reads	0.857143	0.994569
CLL-68675551-03S8496-TP1-aa_S86_L001_R1_001.cutadapt.alignMEM.dedupOptPIC.realignGATK.reads	CLL-68675551-67S37607-TP2-aa_S73_L001_R1_001.cutadapt.alignMEM.dedupOptPIC.realignGATK.reads	0.714286	0.994688
CLL-2255509-04S6886-TP1-aa_S78_L001_R1_001.cutadapt.alignMEM.dedupOptPIC.realignGATK.reads	CLL-2255509-60S2439-TP2-aa_S64_L001_R1_001.cutadapt.alignMEM.dedupOptPIC.realignGATK.reads	0.928571	0.994746
CLL-8815554-04S2356-TP1-aa_S3_L001_R1_001.cutadapt.alignMEM.dedupOptPIC.realignGATK.reads	CLL-8815554-65S01601-TP2-aa_S60_L001_R1_001.cutadapt.alignMEM.dedupOptPIC.realignGATK.reads	0.928571	0.994986
CLL-8815553-04S9940-TP1-aa_S66_L001_R1_001.cutadapt.alignMEM.dedupOptPIC.realignGATK.reads	CLL-8815553-04S07825-TP1-aa_S07_L001_R1_001.cutadapt.alignMEM.dedupOptPIC.realignGATK.reads	0.964286	0.995031
CLL-50365556-03S04388-TP1-aa_S7_L001_R1_001.cutadapt.alignMEM.dedupOptPIC.realignGATK.reads	CLL-50365556-67S34531-TP2-aa_S8_L001_R1_001.cutadapt.alignMEM.dedupOptPIC.realignGATK.reads	0.821429	0.995097
CLL-67485559-03S8152-TP1-aa_S79_L001_R1_001.cutadapt.alignMEM.dedupOptPIC.realignGATK.reads	CLL-67485559-04S6513-aa-TP2_S76_L001_R1_001.cutadapt.alignMEM.dedupOptPIC.realignGATK.reads	0.857143	0.995408
CLL-15557-02S65887-TP1-aa_S71_L001_R1_001.cutadapt.alignMEM.dedupOptPIC.realignGATK.reads	CLL-15557-65S1244-aa-TP2_S86_L001_R1_001.cutadapt.alignMEM.dedupOptPIC.realignGATK.reads	0.642857	0.995435
CLL-02285551-03S3649-TP1-aa_S72_L001_R1_001.cutadapt.alignMEM.dedupOptPIC.realignGATK.reads	CLL-02285551-67S39918-TP2-aa_S62_L001_R1_001.cutadapt.alignMEM.dedupOptPIC.realignGATK.reads	0.428571	0.995516
CLL-9565559-03S03989-TP1-aa_S79_L001_R1_001.cutadapt.alignMEM.dedupOptPIC.realignGATK.reads	CLL-9565559-60S7582-TP2-aa_S63_L001_R1_001.cutadapt.alignMEM.dedupOptPIC.realignGATK.reads	0.857143	0.995521
CLL-0805550-04S8889-TP1-aa_S6_L001_R1_001.cutadapt.alignMEM.dedupOptPIC.realignGATK.reads	CLL-0805550-60S06905-TP2-aa_S86_L001_R1_001.cutadapt.alignMEM.dedupOptPIC.realignGATK.reads	0.964286	0.995597
CLL-08175559-04S5155-TP1-aa_S64_L001_R1_001.cutadapt.alignMEM.dedupOptPIC.realignGATK.reads	CLL-08175559-60S02867-TP2-aa_S6_L001_R1_001.cutadapt.alignMEM.dedupOptPIC.realignGATK.reads	0.928571	0.995818
CLL-58095550-02S0166-TP1_S79_L001_R1_001.cutadapt.alignMEM.dedupOptPIC.realignGATK.reads	CLL-58095550-67S36069-TP2-aa_S08_L001_R1_001.cutadapt.alignMEM.dedupOptPIC.realignGATK.reads	0.964286	0.995839
CLL-55095556-02S9403-TP1-aa_S89_L001_R1_001.cutadapt.alignMEM.dedupOptPIC.realignGATK.reads	CLL-55095556-66S3233-aa-TP2_S70_L001_R1_001.cutadapt.alignMEM.dedupOptPIC.realignGATK.reads	0.714286	0.996141
CLL-67165558-02S03943-TP1-aa_S77_L001_R1_001.cutadapt.alignMEM.dedupOptPIC.realignGATK.reads	CLL-67165558-67S32712-TP2-aa_S89_L001_R1_001.cutadapt.alignMEM.dedupOptPIC.realignGATK.reads	0.892857	0.996165
CLL-2885550-02S03657-TP1-aa_S08_L001_R1_001.cutadapt.alignMEM.dedupOptPIC.realignGATK.reads	CLL-2885550-60S5041-TP2-aa_S72_L001_R1_001.cutadapt.alignMEM.dedupOptPIC.realignGATK.reads	0.857143	0.996216
CLL-67305559-02S08994-TP1-aa_S89_L001_R1_001.cutadapt.alignMEM.dedupOptPIC.realignGATK.reads	CLL-67305559-65S05956-TP2-aa_S07_L001_R1_001.cutadapt.alignMEM.dedupOptPIC.realignGATK.reads	0.821429	0.996247
CLL-67935556-02S03582-TP1-aa_S87_L001_R1_001.cutadapt.alignMEM.dedupOptPIC.realignGATK.reads	CLL-67935556-60S09274-TP2-aa_S07_L001_R1_001.cutadapt.alignMEM.dedupOptPIC.realignGATK.reads	0.928571	0.996268
CLL-2255501-04S00018-TP1-aa_S77_L001_R1_001.cutadapt.alignMEM.dedupOptPIC.realignGATK.reads	CLL-2255501-66S20941-TP2-aa_S86_L001_R1_001.cutadapt.alignMEM.dedupOptPIC.realignGATK.reads	0.785714	0.99631
CLL-55595550-02S4893-TP1-aa_S05_L001_R1_001.cutadapt.alignMEM.dedupOptPIC.realignGATK.reads	CLL-55595550-67S21829-TP2-aa_S0_L001_R1_001.cutadapt.alignMEM.dedupOptPIC.realignGATK.reads	0.928571	0.996388
CLL-66505554-03S08363-TP1-aa_S03_L001_R1_001.cutadapt.alignMEM.dedupOptPIC.realignGATK.reads	CLL-66505554-68S058312-TP2-aa_S2_L001_R1_001.cutadapt.alignMEM.dedupOptPIC.realignGATK.reads	0.857143	0.996416
CLL-55095504-03S05919-TP1-aa_S06_L001_R1_001.cutadapt.alignMEM.dedupOptPIC.realignGATK.reads	CLL-55095504-67S22450-TP2-aa_S2_L001_R1_001.cutadapt.alignMEM.dedupOptPIC.realignGATK.reads	0.857143	0.996448
CLL-68515553-03S00509-TP1-aa_S04_L001_R1_001.cutadapt.alignMEM.dedupOptPIC.realignGATK.reads	CLL-68515553-66S05975-aa-TP2_S87_L001_R1_001.cutadapt.alignMEM.dedupOptPIC.realignGATK.reads	0.785714	0.996519
CLL-07935506-04S4141-TP1-aa_S06_L001_R1_001.cutadapt.alignMEM.dedupOptPIC.realignGATK.reads	CLL-07935506-66S7202-TP2-aa_S67_L001_R1_001.cutadapt.alignMEM.dedupOptPIC.realignGATK.reads	0.821429	0.996644
CLL-2715551-02S65081-TP1-aa_S07_L001_R1_001.cutadapt.alignMEM.dedupOptPIC.realignGATK.reads	CLL-2715551-65S07230-TP2-aa_S08_L001_R1_001.cutadapt.alignMEM.dedupOptPIC.realignGATK.reads	0.678571	0.996738
CLL-67195557-03S08939-TP1-aa_S80_L001_R1_001.cutadapt.alignMEM.dedupOptPIC.realignGATK.reads	CLL-67195557-60S1485-TP2-aa_S02_L001_R1_001.cutadapt.alignMEM.dedupOptPIC.realignGATK.reads	0.964286	0.996993
CLL-05595550-02S01794-TP1-aa_S08_L001_R1_001.cutadapt.alignMEM.dedupOptPIC.realignGATK.reads	CLL-05595550-04S3834-aa-TP2_S4_L001_R1_001.cutadapt.alignMEM.dedupOptPIC.realignGATK.reads	0.821429	0.997134
CLL-02195552-03S05355-TP1-aa_S68_L001_R1_001.cutadapt.alignMEM.dedupOptPIC.realignGATK.reads	CLL-02195552-66S0979-TP2-aa_S78_L001_R1_001.cutadapt.alignMEM.dedupOptPIC.realignGATK.reads	0.821429	0.997256
CLL-58955550-02S4074-TP1-aa_S09_L001_R1_001.cutadapt.alignMEM.dedupOptPIC.realignGATK.reads	CLL-58955550-60S07854-TP2-aa_S68_L001_R1_001.cutadapt.alignMEM.dedupOptPIC.realignGATK.reads	0.857143	0.997278
CLL-68675556-02S03581-TP1-aa_S72_L001_R1_001.cutadapt.alignMEM.dedupOptPIC.realignGATK.reads	CLL-68675556-03S03029-TP2-aa_S74_L001_R1_001.cutadapt.alignMEM.dedupOptPIC.realignGATK.reads	0.964286	0.99739
CLL-07685556-01S66814-TP1_S85_L001_R1_001.cutadapt.alignMEM.dedupOptPIC.realignGATK.reads	CLL-07685556-65S07139-TP2-aa_S3_L001_R1_001.cutadapt.alignMEM.dedupOptPIC.realignGATK.reads	0.857143	0.997398
CLL-095507-02S66532-TP1-aa_S02_L001_R1_001.cutadapt.alignMEM.dedupOptPIC.realignGATK.reads	CLL-095507-04S07121-aa-TP2_S62_L001_R1_001.cutadapt.alignMEM.dedupOptPIC.realignGATK.reads	0.785714	0.997416
CLL-6625557-02S1397-TP1-aa_S9_L001_R1_001.cutadapt.alignMEM.dedupOptPIC.realignGATK.reads	CLL-6625557-60S60018-TP2-aa_S76_L001_R1_001.cutadapt.alignMEM.dedupOptPIC.realignGATK.reads	0.928571	0.997434
CLL-57475508-03S01293-TP1-aa_S71_L001_R1_001.cutadapt.alignMEM.dedupOptPIC.realignGATK.reads	CLL-57475508-66S19720-TP2-aa_S08_L001_R1_001.cutadapt.alignMEM.dedupOptPIC.realignGATK.reads	0.821429	0.997493
CLL-8815550-03S8749-TP1-aa_S81_L001_R1_001.cutadapt.alignMEM.dedupOptPIC.realignGATK.reads	CLL-8815550-65S05244-TP2-aa_S6_L001_R1_001.cutadapt.alignMEM.dedupOptPIC.realignGATK.reads	0.857143	0.997507
CLL-67945558-03S08364-TP1-aa_S68_L001_R1_001.cutadapt.alignMEM.dedupOptPIC.realignGATK.reads	CLL-67945558-65S7629-aa-TP2_S06_L001_R1_001.cutadapt.alignMEM.dedupOptPIC.realignGATK.reads	0.821429	0.997543
CLL-0255552-03S7726-TP1-aa_S08_L001_R1_001.cutadapt.alignMEM.dedupOptPIC.realignGATK.reads	CLL-0255552-65S4641-TP2-aa_S0_L001_R1_001.cutadapt.alignMEM.dedupOptPIC.realignGATK.reads	0.642857	0.997614
CLL-67165559-02S65366-TP1-aa_S69_L001_R1_001.cutadapt.alignMEM.dedupOptPIC.realignGATK.reads	CLL-67165559-60S09398-TP2-aa_S69_L001_R1_001.cutadapt.alignMEM.dedupOptPIC.realignGATK.reads	0.892857	0.997647
CLL-67315558-03S03434-TP1-aa_S03_L001_R1_001.cutadapt.alignMEM.dedupOptPIC.realignGATK.reads	CLL-67315558-66S05942-aa-TP2_S3_L001_R1_001.cutadapt.alignMEM.dedupOptPIC.realignGATK.reads	0.964286	0.997653
CLL-02125556-02S4943-TP1-aa_S01_L001_R1_001.cutadapt.alignMEM.dedupOptPIC.realignGATK.reads	CLL-02125556-67S23807-TP2-aa_S04_L001_R1_001.cutadapt.alignMEM.dedupOptPIC.realignGATK.reads	0.857143	0.997714
CLL-07685557-02S5082-TP1_S81_L001_R1_001.cutadapt.alignMEM.dedupOptPIC.realignGATK.reads	CLL-07685557-04S60342-aa-TP2_S00_L001_R1_001.cutadapt.alignMEM.dedupOptPIC.realignGATK.reads	0.785714	0.99772
CLL-02225556-03S6654-TP1-aa_S80_L001_R1_001.cutadapt.alignMEM.dedupOptPIC.realignGATK.reads	CLL-02225556-04S06504-TP2-aa_S72_L001_R1_001.cutadapt.alignMEM.dedupOptPIC.realignGATK.reads	0.821429	0.997825
CLL-2715500-03S00606-TP1-aa_S65_L001_R1_001.cutadapt.alignMEM.dedupOptPIC.realignGATK.reads	CLL-2715500-60S60403-TP2-aa_S4_L001_R1_001.cutadapt.alignMEM.dedupOptPIC.realignGATK.reads	0.892857	0.997906
CLL-2505559-02S04700-TP1-aa_S02_L001_R1_001.cutadapt.alignMEM.dedupOptPIC.realignGATK.reads	CLL-2505559-66S50-2599-aa-TP2_S71_L001_R1_001.cutadapt.alignMEM.dedupOptPIC.realignGATK.reads	0.785714	0.997906
CLL-08485500-03S65798-TP1-aa_S85_L001_R1_001.cutadapt.alignMEM.dedupOptPIC.realignGATK.reads	CLL-08485500-60S07809-TP2-aa_S71_L001_R1_001.cutadapt.alignMEM.dedupOptPIC.realignGATK.reads	0.892857	0.997945
CLL-67415550-02S02911-TP1-aa_S03_L001_R1_001.cutadapt.alignMEM.dedupOptPIC.realignGATK.reads	CLL-67415550-66S00339-TP2-aa_S76_L001_R1_001.cutadapt.alignMEM.dedupOptPIC.realignGATK.reads	0.928571	0.997962
CLL-2605550-03S08212-TP1-aa_S1_L001_R1_001.cutadapt.alignMEM.dedupOptPIC.realignGATK.reads	CLL-2605550-65S8717-aa-TP2_S75_L001_R1_001.cutadapt.alignMEM.dedupOptPIC.realignGATK.reads	0.75	0.997971
CLL-52715554-03S3893-TP1-aa_S3_L001_R1_001.cutadapt.alignMEM.dedupOptPIC.realignGATK.reads	CLL-52715554-66S6438-TP2-aa_S00_L001_R1_001.cutadapt.alignMEM.dedupOptPIC.realignGATK.reads	0.928571	0.997979
CLL-52715557-02S08010-TP1-aa_S60_L001_R1_001.cutadapt.alignMEM.dedupOptPIC.realignGATK.reads	CLL-52715557-65S08442-TP2-aa_S76_L001_R1_001.cutadapt.alignMEM.dedupOptPIC.realignGATK.reads	0.928571	0.997996
CLL-57675501-03S00287-TP1-aa_S4_L001_R1_001.cutadapt.alignMEM.dedupOptPIC.realignGATK.reads	CLL-57675501-67S055283-TP2-aa_S87_L001_R1_001.cutadapt.alignMEM.dedupOptPIC.realignGATK.reads	0.857143	0.998047
CLL-08485551-03S09662-TP1-aa_S72_L001_R1_001.cutadapt.alignMEM.dedupOptPIC.realignGATK.reads	CLL-08485551-65S01306-TP2-aa_S77_L001_R1_001.cutadapt.alignMEM.dedupOptPIC.realignGATK.reads	0.892857	0.998075
CLL-805561-04S05087-TP1-aa_S69_L001_R1_001.cutadapt.alignMEM.dedupOptPIC.realignGATK.reads	CLL-805561-60S04613-aa-TP2_S0_L001_R1_001.cutadapt.alignMEM.dedupOptPIC.realignGATK.reads	0.892857	0.998076
CLL-57475509-03S03114-TP1-aa_S82_L001_R1_001.cutadapt.alignMEM.dedupOptPIC.realignGATK.reads	CLL-57475509-66S13574-TP2-aa_S73_L001_R1_001.cutadapt.alignMEM.dedupOptPIC.realignGATK.reads	0.964286	0.998089
CLL-05595557-03S05543-TP1-aa_S9_L001_R1_001.cutadapt.alignMEM.dedupOptPIC.realignGATK.reads	CLL-05595557-04S9192-aa-TP2_S88_L001_R1_001.cutadapt.alignMEM.dedupOptPIC.realignGATK.reads	0.75	0.998097
CLL-805550-02S8634-TP1-aa_S61_L001_R1_001.cutadapt.alignMEM.dedupOptPIC.realignGATK.reads	CLL-805550-60S66321-TP2-aa_S03_L001_R1_001.cutadapt.alignMEM.dedupOptPIC.realignGATK.reads	0.892857	0.998134
CLL-07445550-02S06162-TP1-aa_S04_L001_R1_001.cutadapt.alignMEM.dedupOptPIC.realignGATK.reads	CLL-07445550-60S66140-TP2-aa_S3_L001_R1_001.cutadapt.alignMEM.dedupOptPIC.realignGATK.reads	0.428571	0.998186
CLL-07935550-02S00138-TP1-aa_S75_L001_R1_001.cutadapt.alignMEM.dedupOptPIC.realignGATK.reads	CLL-07935550-60S60716-TP2-aa_S88_L001_R1_001.cutadapt.alignMEM.dedupOptPIC.realignGATK.reads	0.928571	0.998207
CLL-805561-04S05087-TP1-aa_S69_L001_R1_001.cutadapt.alignMEM.dedupOptPIC.realignGATK.reads	CLL-805561-65S03657-TP2-aa_S8_L001_R1_001.cutadapt.alignMEM.dedupOptPIC.realignGATK.reads	0.821429	0.998212
CLL-52245500-04S1105-TP1-aa_S82_L001_R1_001.cutadapt.alignMEM.dedupOptPIC.realignGATK.reads	CLL-52245500-67S38457-TP2-aa_S09_L001_R1_001.cutadapt.alignMEM.dedupOptPIC.realignGATK.reads	0.857143	0.998213
CLL-08855552-04S1537-TP1-aa_S00_L001_R1_001.cutadapt.alignMEM.dedupOptPIC.realignGATK.reads	CLL-08855552-66S1991-TP2-aa_S75_L001_R1_001.cutadapt.alignMEM.dedupOptPIC.realignGATK.reads	1	0.998235
CLL-68515559-02S09271-TP1-aa_S68_L001_R1_001.cutadapt.alignMEM.dedupOptPIC.realignGATK.reads	CLL-68515559-60S4837-TP2-aa_S79_L001_R1_001.cutadapt.alignMEM.dedupOptPIC.realignGATK.reads	0.857143	0.998254
CLL-02205557-03S65036-TP1-aa_S01_L001_R1_001.cutadapt.alignMEM.dedupOptPIC.realignGATK.reads	CLL-02205557-04S08014-aa-TP2_S74_L001_R1_001.cutadapt.alignMEM.dedupOptPIC.realignGATK.reads	0.857143	0.998307
CLL-08485558-03S4144-TP1-aa_S01_L001_R1_001.cutadapt.alignMEM.dedupOptPIC.realignGATK.reads	CLL-08485558-67S22409-TP2-aa_S07_L001_R1_001.cutadapt.alignMEM.dedupOptPIC.realignGATK.reads	0.964286	0.99832
CLL-55725556-02S03928-TP1-aa_S7_L001_R1_001.cutadapt.alignMEM.dedupOptPIC.realignGATK.reads	CLL-55725556-66S13134-TP2-aa_S0_L001_R1_001.cutadapt.alignMEM.dedupOptPIC.realignGATK.reads	0.928571	0.998321
CLL-52255556-02S00296-TP1-aa_S71_L001_R1_001.cutadapt.alignMEM.dedupOptPIC.realignGATK.reads	CLL-52255556-60S2812-TP2-aa_S67_L001_R1_001.cutadapt.alignMEM.dedupOptPIC.realignGATK.reads	0.821429	0.998345
CLL-68675558-02S66835-TP1-aa_S82_L001_R1_001.cutadapt.alignMEM.dedupOptPIC.realignGATK.reads	CLL-68675558-60S60631-TP2-aa_S73_L001_R1_001.cutadapt.alignMEM.dedupOptPIC.realignGATK.reads	0.928571	0.998354
CLL-095550-02S0531-TP1_S67_L001_R1_001.cutadapt.alignMEM.dedupOptPIC.realignGATK.reads	CLL-095550-04S60982-aa-TP2_S85_L001_R1_001.cutadapt.alignMEM.dedupOptPIC.realignGATK.reads	0.821429	0.998355
CLL-5805554-03S5156-TP1-aa_S72_L001_R1_001.cutadapt.alignMEM.dedupOptPIC.realignGATK.reads	CLL-55805554-67S055538-TP2-aa_S72_L001_R1_001.cutadapt.alignMEM.dedupOptPIC.realignGATK.reads	0.892857	0.998362
CLL-68565556-02S66581-TP1-aa_S00_L001_R1_001.cutadapt.alignMEM.dedupOptPIC.realignGATK.reads	CLL-68565556-60S66497-TP2-aa_S62_L001_R1_001.cutadapt.alignMEM.dedupOptPIC.realignGATK.reads	0.892857	0.998412
CLL-67425558-03S66053-TP1-aa_S60_L001_R1_001.cutadapt.alignMEM.dedupOptPIC.realignGATK.reads	CLL-67425558-60S60196-TP2-aa_S7_L001_R1_001.cutadapt.alignMEM.dedupOptPIC.realignGATK.reads	0.892857	0.998417
CLL-7785556-02S04788-TP1-aa_S67_L001_R1_001.cutadapt.alignMEM.dedupOptPIC.realignGATK.reads	CLL-7785556-65S8864-aa-TP2_S68_L001_R1_001.cutadapt.alignMEM.dedupOptPIC.realignGATK.reads	0.714286	0.998434
CLL-68595559-04S07270-TP1-aa_S70_L001_R1_001.cutadapt.alignMEM.dedupOptPIC.realignGATK.reads	CLL-68595559-60S03574-TP2-aa_S65_L001_R1_001.cutadapt.alignMEM.dedupOptPIC.realignGATK.reads	0.928571	0.998484
CLL-57305556-02S6668-TP1_S68_L001_R1_001.cutadapt.alignMEM.dedupOptPIC.realignGATK.reads	CLL-57305556-66S6453-TP2-aa_S9_L001_R1_001.cutadapt.alignMEM.dedupOptPIC.realignGATK.reads	0.928571	0.99849
CLL-07685569-03S09735-TP1-aa_S65_L001_R1_001.cutadapt.alignMEM.dedupOptPIC.realignGATK.reads	CLL-07685569-68S057972-TP2-aa_S04_L001_R1_001.cutadapt.alignMEM.dedupOptPIC.realignGATK.reads	0.892857	0.998502
CLL-805508-03S4758-TP1-aa_S05_L001_R1_001.cutadapt.alignMEM.dedupOptPIC.realignGATK.reads	CLL-805508-60S0027-TP2-aa_S68_L001_R1_001.cutadapt.alignMEM.dedupOptPIC.realignGATK.reads	0.821429	0.998507
CLL-2715505-03S05713-TP1-aa_S02_L001_R1_001.cutadapt.alignMEM.dedupOptPIC.realignGATK.reads	CLL-2715505-66S50-20026-aa-TP2_S83_L001_R1_001.cutadapt.alignMEM.dedupOptPIC.realignGATK.reads	0.785714	0.99851
CLL-66505503-04S3495-TP1-aa_S81_L001_R1_001.cutadapt.alignMEM.dedupOptPIC.realignGATK.reads	CLL-66505503-60S09482-TP2-aa_S87_L001_R1_001.cutadapt.alignMEM.dedupOptPIC.realignGATK.reads	1	0.998514
CLL-45551-03S7973-TP1-aa_S88_L001_R1_001.cutadapt.alignMEM.dedupOptPIC.realignGATK.reads	CLL-45551-03S03679-TP2-aa_S87_L001_R1_001.cutadapt.alignMEM.dedupOptPIC.realignGATK.reads	0.928571	0.998543
CLL-68095505-04S9498-TP1-aa_S78_L001_R1_001.cutadapt.alignMEM.dedupOptPIC.realignGATK.reads	CLL-68095505-67S39868-TP2-aa_S60_L001_R1_001.cutadapt.alignMEM.dedupOptPIC.realignGATK.reads	0.821429	0.998544
CLL-02195551-03S4565-TP1-aa_S7_L001_R1_001.cutadapt.alignMEM.dedupOptPIC.realignGATK.reads	CLL-02195551-65S01116-TP2-aa_S62_L001_R1_001.cutadapt.alignMEM.dedupOptPIC.realignGATK.reads	0.892857	0.998551
CLL-67415550-02S02911-TP1-aa_S0_L001_R1_001.cutadapt.alignMEM.dedupOptPIC.realignGATK.reads	CLL-67415550-66S00339-TP2-aa_S76_L001_R1_001.cutadapt.alignMEM.dedupOptPIC.realignGATK.reads	0.928571	0.998558
CLL-52565556-02S60039-TP1-aa_S7_L001_R1_001.cutadapt.alignMEM.dedupOptPIC.realignGATK.reads	CLL-52565556-66S1005-TP2-aa_S1_L001_R1_001.cutadapt.alignMEM.dedupOptPIC.realignGATK.reads	0.928571	0.998613
CLL-635557-03S2494-TP1-aa_S0_L001_R1_001.cutadapt.alignMEM.dedupOptPIC.realignGATK.reads	CLL-635557-60S03008-TP2-aa_S06_L001_R1_001.cutadapt.alignMEM.dedupOptPIC.realignGATK.reads	1	0.998629
CLL-66505553-03S2244-TP1-aa_S79_L001_R1_001.cutadapt.alignMEM.dedupOptPIC.realignGATK.reads	CLL-66505553-67S32551-TP2-aa_S74_L001_R1_001.cutadapt.alignMEM.dedupOptPIC.realignGATK.reads	0.964286	0.998635
CLL-95556-03S5320-TP1-aa_S08_L001_R1_001.cutadapt.alignMEM.dedupOptPIC.realignGATK.reads	CLL-95556-66S00231-TP2-aa_S65_L001_R1_001.cutadapt.alignMEM.dedupOptPIC.realignGATK.reads	0.892857	0.998643
CLL-00485558-03S6999-TP1-aa_S71_L001_R1_001.cutadapt.alignMEM.dedupOptPIC.realignGATK.reads	CLL-00485558-65S01603-TP2-aa_S09_L001_R1_001.cutadapt.alignMEM.dedupOptPIC.realignGATK.reads	0.857143	0.998658
CLL-2885558-03S09029-TP1-aa_S07_L001_R1_001.cutadapt.alignMEM.dedupOptPIC.realignGATK.reads	CLL-2885558-65S00905-TP2-aa_S04_L001_R1_001.cutadapt.alignMEM.dedupOptPIC.realignGATK.reads	0.892857	0.998671
CLL-67425550-03S0219-TP1-aa_S78_L001_R1_001.cutadapt.alignMEM.dedupOptPIC.realignGATK.reads	CLL-67425550-66S7105-aa-TP2_S2_L001_R1_001.cutadapt.alignMEM.dedupOptPIC.realignGATK.reads	0.928571	0.998684
CLL-095554-02S03948-TP1-aa_S09_L001_R1_001.cutadapt.alignMEM.dedupOptPIC.realignGATK.reads	CLL-095554-60S65482-TP2-aa_S67_L001_R1_001.cutadapt.alignMEM.dedupOptPIC.realignGATK.reads	1	0.998691
CLL-67415550-02S02911-TP1-aa_S0_L001_R1_001.cutadapt.alignMEM.dedupOptPIC.realignGATK.reads	CLL-67415550-02S02911-TP1-aa_S03_L001_R1_001.cutadapt.alignMEM.dedupOptPIC.realignGATK.reads	0.928571	0.998708
CLL-7575551-03S9854-TP1-aa_S6_L001_R1_001.cutadapt.alignMEM.dedupOptPIC.realignGATK.reads	CLL-7575551-65S7909-aa-TP2_S03_L001_R1_001.cutadapt.alignMEM.dedupOptPIC.realignGATK.reads	0.821429	0.998717
CLL-57575559-65S0008-TP1-aa_S79_L001_R1_001.cutadapt.alignMEM.dedupOptPIC.realignGATK.reads	CLL-57575559-03S9853-TP1-aa_S87_L001_R1_001.cutadapt.alignMEM.dedupOptPIC.realignGATK.reads	0.821429	0.998736
CLL-6025505-04S6259-TP1-aa_S02_L001_R1_001.cutadapt.alignMEM.dedupOptPIC.realignGATK.reads	CLL-6025505-65S0056-aa-TP2_S02_L001_R1_001.cutadapt.alignMEM.dedupOptPIC.realignGATK.reads	0.928571	0.998744
CLL-58815551-03S04417-TP1-aa_S77_L001_R1_001.cutadapt.alignMEM.dedupOptPIC.realignGATK.reads	CLL-58815551-67S44098-TP2-aa_S69_L001_R1_001.cutadapt.alignMEM.dedupOptPIC.realignGATK.reads	0.785714	0.998745
CLL-67315551-04S2257-TP1-aa_S87_L001_R1_001.cutadapt.alignMEM.dedupOptPIC.realignGATK.reads	CLL-67315551-60S66181-TP2-aa_S09_L001_R1_001.cutadapt.alignMEM.dedupOptPIC.realignGATK.reads	0.892857	0.998758
CLL-2565508-04S9591-TP1-aa_S60_L001_R1_001.cutadapt.alignMEM.dedupOptPIC.realignGATK.reads	CLL-2565508-04S09230-aa-TP2_S8_L001_R1_001.cutadapt.alignMEM.dedupOptPIC.realignGATK.reads	0.678571	0.998788
CLL-03535558-03S6287-TP1-aa_S70_L001_R1_001.cutadapt.alignMEM.dedupOptPIC.realignGATK.reads	CLL-03535558-60S1877-TP2-aa_S00_L001_R1_001.cutadapt.alignMEM.dedupOptPIC.realignGATK.reads	0.964286	0.998788
CLL-66505500-03S02006-TP1-aa_S3_L001_R1_001.cutadapt.alignMEM.dedupOptPIC.realignGATK.reads	CLL-66505500-04S60125-aa-TP2_S81_L001_R1_001.cutadapt.alignMEM.dedupOptPIC.realignGATK.reads	0.857143	0.998794
CLL-52765505-03S08366-TP1-aa_S06_L001_R1_001.cutadapt.alignMEM.dedupOptPIC.realignGATK.reads	CLL-52765505-68S059681-TP2-aa_S07_L001_R1_001.cutadapt.alignMEM.dedupOptPIC.realignGATK.reads	0.964286	0.998798
CLL-68025557-02S03219-TP1-aa_S89_L001_R1_001.cutadapt.alignMEM.dedupOptPIC.realignGATK.reads	CLL-68025557-66S2209-aa-TP2_S69_L001_R1_001.cutadapt.alignMEM.dedupOptPIC.realignGATK.reads	0.821429	0.998825
CLL-2305550-02S60139-TP1-aa_S05_L001_R1_001.cutadapt.alignMEM.dedupOptPIC.realignGATK.reads	CLL-2305550-04S02261-aa-TP2_S01_L001_R1_001.cutadapt.alignMEM.dedupOptPIC.realignGATK.reads	0.928571	0.998874
CLL-57475552-02S05683-TP1-aa_S85_L001_R1_001.cutadapt.alignMEM.dedupOptPIC.realignGATK.reads	CLL-57475552-60S09480-TP2-aa_S70_L001_R1_001.cutadapt.alignMEM.dedupOptPIC.realignGATK.reads	0.928571	0.998892
CLL-7785550-02S06163-TP1-aa_S71_L001_R1_001.cutadapt.alignMEM.dedupOptPIC.realignGATK.reads	CLL-7785550-60S09557-TP2-aa_S0_L001_R1_001.cutadapt.alignMEM.dedupOptPIC.realignGATK.reads	0.928571	0.998908
CLL-66505551-03S9720-TP1-aa_S70_L001_R1_001.cutadapt.alignMEM.dedupOptPIC.realignGATK.reads	CLL-66505551-66S00903-aa-TP2_S65_L001_R1_001.cutadapt.alignMEM.dedupOptPIC.realignGATK.reads	0.821429	0.998918
CLL-02195550-02S09820-TP1-aa_S79_L001_R1_001.cutadapt.alignMEM.dedupOptPIC.realignGATK.reads	CLL-02195550-66S5395-TP2-aa_S05_L001_R1_001.cutadapt.alignMEM.dedupOptPIC.realignGATK.reads	0.928571	0.998932
CLL-68675550-02S02863-TP1-aa_S0_L001_R1_001.cutadapt.alignMEM.dedupOptPIC.realignGATK.reads	CLL-68675550-66S20910-TP2-aa_S71_L001_R1_001.cutadapt.alignMEM.dedupOptPIC.realignGATK.reads	0.714286	0.998941
CLL-68565550-02S60925-TP1-aa_S89_L001_R1_001.cutadapt.alignMEM.dedupOptPIC.realignGATK.reads	CLL-68565550-60S6862-TP2-aa_S01_L001_R1_001.cutadapt.alignMEM.dedupOptPIC.realignGATK.reads	0.928571	0.998945
CLL-57575550-02S9088-TP1-aa_S4_L001_R1_001.cutadapt.alignMEM.dedupOptPIC.realignGATK.reads	CLL-57575550-66S7180-TP2-aa_S02_L001_R1_001.cutadapt.alignMEM.dedupOptPIC.realignGATK.reads	0.571429	0.998958
CLL-07685577-04S8148-TP1-aa_S76_L001_R1_001.cutadapt.alignMEM.dedupOptPIC.realignGATK.reads	CLL-07685577-67S21048-TP2-aa_S86_L001_R1_001.cutadapt.alignMEM.dedupOptPIC.realignGATK.reads	0.892857	0.99896
CLL-66505565-04S05924-TP1-aa_S73_L001_R1_001.cutadapt.alignMEM.dedupOptPIC.realignGATK.reads	CLL-66505565-04S03778-aa-TP2_S66_L001_R1_001.cutadapt.alignMEM.dedupOptPIC.realignGATK.reads	0.75	0.998979
CLL-52715556-02S07215-TP1-aa_S73_L001_R1_001.cutadapt.alignMEM.dedupOptPIC.realignGATK.reads	CLL-52715556-66S0711-TP2-aa_S63_L001_R1_001.cutadapt.alignMEM.dedupOptPIC.realignGATK.reads	0.964286	0.998982
CLL-57475552-66S3722-TP2-aa_S75_L001_R1_001.cutadapt.alignMEM.dedupOptPIC.realignGATK.reads	CLL-57475552-60S09480-TP2-aa_S70_L001_R1_001.cutadapt.alignMEM.dedupOptPIC.realignGATK.reads	0.857143	0.998983
CLL-67115552-03S0874-TP1-aa_S60_L001_R1_001.cutadapt.alignMEM.dedupOptPIC.realignGATK.reads	CLL-67115552-65S00906-TP2-aa_S69_L001_R1_001.cutadapt.alignMEM.dedupOptPIC.realignGATK.reads	0.964286	0.998997
CLL-68595558-04S07997-TP1-aa_S04_L001_R1_001.cutadapt.alignMEM.dedupOptPIC.realignGATK.reads	CLL-68595558-65S08944-TP2-aa_S61_L001_R1_001.cutadapt.alignMEM.dedupOptPIC.realignGATK.reads	0.892857	0.999011
CLL-68035553-03S66064-TP1-aa_S62_L001_R1_001.cutadapt.alignMEM.dedupOptPIC.realignGATK.reads	CLL-68035553-67S36768-TP2-aa_S61_L001_R1_001.cutadapt.alignMEM.dedupOptPIC.realignGATK.reads	0.892857	0.999015
CLL-07925551-03S00243-TP1-aa_S62_L001_R1_001.cutadapt.alignMEM.dedupOptPIC.realignGATK.reads	CLL-07925551-67S48289-TP2-aa_S81_L001_R1_001.cutadapt.alignMEM.dedupOptPIC.realignGATK.reads	0.964286	0.99905
CLL-8095559-04S00113-TP1-aa_S02_L001_R1_001.cutadapt.alignMEM.dedupOptPIC.realignGATK.reads	CLL-8095559-60S7426-TP2-aa_S9_L001_R1_001.cutadapt.alignMEM.dedupOptPIC.realignGATK.reads	0.821429	0.999064
CLL-08175556-02S03478-TP1-aa_S66_L001_R1_001.cutadapt.alignMEM.dedupOptPIC.realignGATK.reads	CLL-08175556-67S36298-TP2-aa_S76_L001_R1_001.cutadapt.alignMEM.dedupOptPIC.realignGATK.reads	1	0.99907
CLL-57575556-02S00851-TP1-aa_S1_L001_R1_001.cutadapt.alignMEM.dedupOptPIC.realignGATK.reads	CLL-57575556-66S28884-TP2-aa_S68_L001_R1_001.cutadapt.alignMEM.dedupOptPIC.realignGATK.reads	0.928571	0.999125
CLL-8755558-03S5581-TP1-aa_S2_L001_R1_001.cutadapt.alignMEM.dedupOptPIC.realignGATK.reads	CLL-8755558-60S02369-TP2-aa_S08_L001_R1_001.cutadapt.alignMEM.dedupOptPIC.realignGATK.reads	0.892857	0.999131
CLL-66505501-04S5915-TP1-aa_S02_L001_R1_001.cutadapt.alignMEM.dedupOptPIC.realignGATK.reads	CLL-66505501-68S058339-TP2-aa_S86_L001_R1_001.cutadapt.alignMEM.dedupOptPIC.realignGATK.reads	0.75	0.999132
CLL-095565-03S00804-TP1-aa_S76_L001_R1_001.cutadapt.alignMEM.dedupOptPIC.realignGATK.reads	CLL-095565-60S09826-TP2-aa_S79_L001_R1_001.cutadapt.alignMEM.dedupOptPIC.realignGATK.reads	0.857143	0.99918
CLL-00495550-02S07202-TP1-aa_S76_L001_R1_001.cutadapt.alignMEM.dedupOptPIC.realignGATK.reads	CLL-00495550-65S01459-TP2-aa_S74_L001_R1_001.cutadapt.alignMEM.dedupOptPIC.realignGATK.reads	0.785714	0.99919
CLL-57475552-02S05683-TP1-aa_S85_L001_R1_001.cutadapt.alignMEM.dedupOptPIC.realignGATK.reads	CLL-57475552-66S3722-TP2-aa_S75_L001_R1_001.cutadapt.alignMEM.dedupOptPIC.realignGATK.reads	0.821429	0.999217
CLL-68675559-03S6998-TP1-aa_S75_L001_R1_001.cutadapt.alignMEM.dedupOptPIC.realignGATK.reads	CLL-68675559-04S08942-aa-TP2_S89_L001_R1_001.cutadapt.alignMEM.dedupOptPIC.realignGATK.reads	0.928571	0.999227
CLL-2505551-03S6644-TP1-aa_S06_L001_R1_001.cutadapt.alignMEM.dedupOptPIC.realignGATK.reads	CLL-2505551-60S7821-TP2-aa_S78_L001_R1_001.cutadapt.alignMEM.dedupOptPIC.realignGATK.reads	0.892857	0.999235
CLL-57675552-02S05684-TP1-aa_S81_L001_R1_001.cutadapt.alignMEM.dedupOptPIC.realignGATK.reads	CLL-57675552-04S02193-TP2-aa_S6_L001_R1_001.cutadapt.alignMEM.dedupOptPIC.realignGATK.reads	0.892857	0.999246
CLL-08175557-02S60700-TP1-aa_S60_L001_R1_001.cutadapt.alignMEM.dedupOptPIC.realignGATK.reads	CLL-08175557-04S65025-aa-TP2_S63_L001_R1_001.cutadapt.alignMEM.dedupOptPIC.realignGATK.reads	0.857143	0.999255
CLL-67165556-02S08169-TP1-aa_S05_L001_R1_001.cutadapt.alignMEM.dedupOptPIC.realignGATK.reads	CLL-67165556-67S36528-TP2-aa_S3_L001_R1_001.cutadapt.alignMEM.dedupOptPIC.realignGATK.reads	0.928571	0.999256
CLL-0255553-03S9161-TP1-aa_S61_L001_R1_001.cutadapt.alignMEM.dedupOptPIC.realignGATK.reads	CLL-0255553-65S6135-aa-TP2_S80_L001_R1_001.cutadapt.alignMEM.dedupOptPIC.realignGATK.reads	0.857143	0.999298
CLL-67115557-02S01242-TP1-aa_S7_L001_R1_001.cutadapt.alignMEM.dedupOptPIC.realignGATK.reads	CLL-67115557-65S5685-aa-TP2_S05_L001_R1_001.cutadapt.alignMEM.dedupOptPIC.realignGATK.reads	0.785714	0.999309
CLL-66505502-04S5264-TP1-aa_S00_L001_R1_001.cutadapt.alignMEM.dedupOptPIC.realignGATK.reads	CLL-66505502-65S8400-aa-TP2_S71_L001_R1_001.cutadapt.alignMEM.dedupOptPIC.realignGATK.reads	0.857143	0.99931
CLL-07685574-04S09787-TP1-aa_S60_L001_R1_001.cutadapt.alignMEM.dedupOptPIC.realignGATK.reads	CLL-07685574-66S9948-TP2-aa_S82_L001_R1_001.cutadapt.alignMEM.dedupOptPIC.realignGATK.reads	0.964286	0.999311
CLL-68515551-02S65658-TP1-aa_S04_L001_R1_001.cutadapt.alignMEM.dedupOptPIC.realignGATK.reads	CLL-68515551-67S37762-TP2-aa_S88_L001_R1_001.cutadapt.alignMEM.dedupOptPIC.realignGATK.reads	0.928571	0.999315
CLL-02195554-03S08713-TP1-aa_S9_L001_R1_001.cutadapt.alignMEM.dedupOptPIC.realignGATK.reads	CLL-02195554-66S5169-TP2-aa_S8_L001_R1_001.cutadapt.alignMEM.dedupOptPIC.realignGATK.reads	0.892857	0.999321
CLL-57475559-02S3556-TP1-aa_S03_L001_R1_001.cutadapt.alignMEM.dedupOptPIC.realignGATK.reads	CLL-57475559-67S31474-TP2-aa_S77_L001_R1_001.cutadapt.alignMEM.dedupOptPIC.realignGATK.reads	0.964286	0.999323
CLL-67365556-02S65597-TP1-aa_S71_L001_R1_001.cutadapt.alignMEM.dedupOptPIC.realignGATK.reads	CLL-67365556-66S0219-TP2-aa_S81_L001_R1_001.cutadapt.alignMEM.dedupOptPIC.realignGATK.reads	0.928571	0.999333
CLL-68515554-03S05464-TP1-aa_S07_L001_R1_001.cutadapt.alignMEM.dedupOptPIC.realignGATK.reads	CLL-68515554-66S06660-TP2-aa_S4_L001_R1_001.cutadapt.alignMEM.dedupOptPIC.realignGATK.reads	0.857143	0.999345
CLL-52765506-04S6518-TP1-aa_S77_L001_R1_001.cutadapt.alignMEM.dedupOptPIC.realignGATK.reads	CLL-52765506-67S30494-TP2-aa_S6_L001_R1_001.cutadapt.alignMEM.dedupOptPIC.realignGATK.reads	1	0.999346
CLL-68665551-03S08814-TP1-aa_S64_L001_R1_001.cutadapt.alignMEM.dedupOptPIC.realignGATK.reads	CLL-68665551-65S3276-aa-TP2_S83_L001_R1_001.cutadapt.alignMEM.dedupOptPIC.realignGATK.reads	0.857143	0.999349
CLL-56235553-03S00583-TP1-aa_S70_L001_R1_001.cutadapt.alignMEM.dedupOptPIC.realignGATK.reads	CLL-56235553-66S00935-aa-TP2_S61_L001_R1_001.cutadapt.alignMEM.dedupOptPIC.realignGATK.reads	0.785714	0.999375
CLL-03535507-04S00016-TP1-aa_S60_L001_R1_001.cutadapt.alignMEM.dedupOptPIC.realignGATK.reads	CLL-03535507-60S65863-TP2-aa_S61_L001_R1_001.cutadapt.alignMEM.dedupOptPIC.realignGATK.reads	0.928571	0.999399
CLL-68015557-03S8153-TP1-aa_S80_L001_R1_001.cutadapt.alignMEM.dedupOptPIC.realignGATK.reads	CLL-68015557-60S09500-TP2-aa_S2_L001_R1_001.cutadapt.alignMEM.dedupOptPIC.realignGATK.reads	0.964286	0.999401
CLL-66505552-03S1474-TP1-aa_S01_L001_R1_001.cutadapt.alignMEM.dedupOptPIC.realignGATK.reads	CLL-66505552-60S66323-TP2-aa_S60_L001_R1_001.cutadapt.alignMEM.dedupOptPIC.realignGATK.reads	0.964286	0.999417
CLL-7675559-02S1964-TP1-aa_S78_L001_R1_001.cutadapt.alignMEM.dedupOptPIC.realignGATK.reads	CLL-7675559-60S7225-TP2-aa_S85_L001_R1_001.cutadapt.alignMEM.dedupOptPIC.realignGATK.reads	0.928571	0.999423
CLL-7675553-02S09213-TP1-aa_S0_L001_R1_001.cutadapt.alignMEM.dedupOptPIC.realignGATK.reads	CLL-7675553-02S09362-TP1-aa_S6_L001_R1_001.cutadapt.alignMEM.dedupOptPIC.realignGATK.reads	0.928571	0.999432
CLL-67165551-03S0218-TP1-aa_S63_L001_R1_001.cutadapt.alignMEM.dedupOptPIC.realignGATK.reads	CLL-67165551-66S05976-aa-TP2_S6_L001_R1_001.cutadapt.alignMEM.dedupOptPIC.realignGATK.reads	0.964286	0.999432
CLL-67375550-03S08813-TP1-aa_S67_L001_R1_001.cutadapt.alignMEM.dedupOptPIC.realignGATK.reads	CLL-67375550-60S0833-TP2-aa_S05_L001_R1_001.cutadapt.alignMEM.dedupOptPIC.realignGATK.reads	0.75	0.99945
CLL-805561-65S03657-TP2-aa_S8_L001_R1_001.cutadapt.alignMEM.dedupOptPIC.realignGATK.reads	CLL-805561-60S04613-aa-TP2_S0_L001_R1_001.cutadapt.alignMEM.dedupOptPIC.realignGATK.reads	0.964286	0.999463
CLL-07445552-03S05382-TP1-aa_S75_L001_R1_001.cutadapt.alignMEM.dedupOptPIC.realignGATK.reads	CLL-07445552-67S43382-TP2-aa_S04_L001_R1_001.cutadapt.alignMEM.dedupOptPIC.realignGATK.reads	0.857143	0.999463
CLL-58095558-03S09229-TP1-aa_S05_L001_R1_001.cutadapt.alignMEM.dedupOptPIC.realignGATK.reads	CLL-58095558-67S34422-TP2-aa_S05_L001_R1_001.cutadapt.alignMEM.dedupOptPIC.realignGATK.reads	0.892857	0.999468
CLL-52885556-03S5845-TP1-aa_S69_L001_R1_001.cutadapt.alignMEM.dedupOptPIC.realignGATK.reads	CLL-52885556-66S0638-TP2-aa_S66_L001_R1_001.cutadapt.alignMEM.dedupOptPIC.realignGATK.reads	0.892857	0.999499
CLL-065550-02S04277-TP1-aa_S1_L001_R1_001.cutadapt.alignMEM.dedupOptPIC.realignGATK.reads	CLL-065550-04S2790-aa-TP2_S7_L001_R1_001.cutadapt.alignMEM.dedupOptPIC.realignGATK.reads	0.964286	0.999506
CLL-57935558-02S9281-TP1-aa_S77_L001_R1_001.cutadapt.alignMEM.dedupOptPIC.realignGATK.reads	CLL-57935558-67S48646-TP2-aa_S63_L001_R1_001.cutadapt.alignMEM.dedupOptPIC.realignGATK.reads	1	0.99952
CLL-6025506-04S3876-TP1-aa_S62_L001_R1_001.cutadapt.alignMEM.dedupOptPIC.realignGATK.reads	CLL-6025506-65S6583-aa-TP2_S67_L001_R1_001.cutadapt.alignMEM.dedupOptPIC.realignGATK.reads	0.964286	0.999534
CLL-07685506-02S1624-TP1-aa_S66_L001_R1_001.cutadapt.alignMEM.dedupOptPIC.realignGATK.reads	CLL-07685506-60S00797-TP2-aa_S80_L001_R1_001.cutadapt.alignMEM.dedupOptPIC.realignGATK.reads	0.928571	0.999543
CLL-02225551-03S04729-TP1-aa_S70_L001_R1_001.cutadapt.alignMEM.dedupOptPIC.realignGATK.reads	CLL-02225551-65S08072-TP2-aa_S65_L001_R1_001.cutadapt.alignMEM.dedupOptPIC.realignGATK.reads	0.892857	0.999607
CLL-2245551-03S01199-TP1-aa_S68_L001_R1_001.cutadapt.alignMEM.dedupOptPIC.realignGATK.reads	CLL-2245551-04S07162-aa-TP2_S60_L001_R1_001.cutadapt.alignMEM.dedupOptPIC.realignGATK.reads	0.892857	0.999611
CLL-02185557-04S0657-TP1-aa_S07_L001_R1_001.cutadapt.alignMEM.dedupOptPIC.realignGATK.reads	CLL-02185557-67S24351-TP2-aa_S72_L001_R1_001.cutadapt.alignMEM.dedupOptPIC.realignGATK.reads	0.964286	0.999656
CLL-52565507-03S65932-TP1-aa_S64_L001_R1_001.cutadapt.alignMEM.dedupOptPIC.realignGATK.reads	CLL-52565507-67S56205-TP2-aa_S2_L001_R1_001.cutadapt.alignMEM.dedupOptPIC.realignGATK.reads	0.964286	0.999675
CLL-07685560-03S1480-TP1-aa_S63_L001_R1_001.cutadapt.alignMEM.dedupOptPIC.realignGATK.reads	CLL-07685560-66S8498-TP2-aa_S79_L001_R1_001.cutadapt.alignMEM.dedupOptPIC.realignGATK.reads	0.964286	0.999696
CLL-67065550-02S2813-TP1-aa_S79_L001_R1_001.cutadapt.alignMEM.dedupOptPIC.realignGATK.reads	CLL-67065550-60S02248-TP2-aa_S3_L001_R1_001.cutadapt.alignMEM.dedupOptPIC.realignGATK.reads	1	0.999712
CLL-095509-03S8329-TP1-aa_S75_L001_R1_001.cutadapt.alignMEM.dedupOptPIC.realignGATK.reads	CLL-095509-65S09690-TP2-aa_S64_L001_R1_001.cutadapt.alignMEM.dedupOptPIC.realignGATK.reads	0.964286	0.999723
CLL-55805552-02S03412-TP1-aa_S80_L001_R1_001.cutadapt.alignMEM.dedupOptPIC.realignGATK.reads	CLL-55805552-68S059247-TP2-aa_S04_L001_R1_001.cutadapt.alignMEM.dedupOptPIC.realignGATK.reads	0.857143	0.999748
CLL-02185557-04S0657-TP1-aa_S07_L001_R1_001.cutadapt.alignMEM.dedupOptPIC.realignGATK.reads	CLL-02185557-04S3901-TP1-aa_S77_L001_R1_001.cutadapt.alignMEM.dedupOptPIC.realignGATK.reads	1	0.999751
CLL-56075550-02S00580-TP1-aa_S64_L001_R1_001.cutadapt.alignMEM.dedupOptPIC.realignGATK.reads	CLL-56075550-60S01471-TP2-aa_S83_L001_R1_001.cutadapt.alignMEM.dedupOptPIC.realignGATK.reads	1	0.999757
CLL-67995556-03S7272-TP1-aa_S62_L001_R1_001.cutadapt.alignMEM.dedupOptPIC.realignGATK.reads	CLL-67995556-60S7589-TP2-aa_S66_L001_R1_001.cutadapt.alignMEM.dedupOptPIC.realignGATK.reads	0.928571	0.999761
CLL-5725559-03S4809-TP1-aa_S77_L001_R1_001.cutadapt.alignMEM.dedupOptPIC.realignGATK.reads	CLL-55725559-68S058997-TP2-aa_S63_L001_R1_001.cutadapt.alignMEM.dedupOptPIC.realignGATK.reads	0.821429	0.999793
CLL-02185557-04S3901-TP1-aa_S77_L001_R1_001.cutadapt.alignMEM.dedupOptPIC.realignGATK.reads	CLL-02185557-67S24351-TP2-aa_S72_L001_R1_001.cutadapt.alignMEM.dedupOptPIC.realignGATK.reads	0.964286	0.999796
CLL-57245557-04S1585-TP1-aa_S86_L001_R1_001.cutadapt.alignMEM.dedupOptPIC.realignGATK.reads	CLL-57245557-67S056738-TP2-aa_S0_L001_R1_001.cutadapt.alignMEM.dedupOptPIC.realignGATK.reads	0.928571	0.9998
CLL-08805550-04S2151-TP1-aa_S04_L001_R1_001.cutadapt.alignMEM.dedupOptPIC.realignGATK.reads	CLL-08805550-66S00765-aa-TP2_S08_L001_R1_001.cutadapt.alignMEM.dedupOptPIC.realignGATK.reads	0.75	0.999815
CLL-07685575-03S60704-TP1-aa_S04_L001_R1_001.cutadapt.alignMEM.dedupOptPIC.realignGATK.reads	CLL-07685575-66S8281-TP2-aa_S64_L001_R1_001.cutadapt.alignMEM.dedupOptPIC.realignGATK.reads	0.964286	0.999824
CLL-66505504-04S4149-TP1-aa_S1_L001_R1_001.cutadapt.alignMEM.dedupOptPIC.realignGATK.reads	CLL-66505504-66S13861-TP2-aa_S81_L001_R1_001.cutadapt.alignMEM.dedupOptPIC.realignGATK.reads	1	0.999828
CLL-02145557-03S09754-TP1-aa_S6_L001_R1_001.cutadapt.alignMEM.dedupOptPIC.realignGATK.reads	CLL-02145557-66S29824-TP2-aa_S71_L001_R1_001.cutadapt.alignMEM.dedupOptPIC.realignGATK.reads	0.964286	0.999843
CLL-67165552-03S7106-TP1-aa_S7_L001_R1_001.cutadapt.alignMEM.dedupOptPIC.realignGATK.reads	CLL-67165552-66S07576-TP2-aa_S60_L001_R1_001.cutadapt.alignMEM.dedupOptPIC.realignGATK.reads	0.892857	0.99988
