# Supplementary material for: Genotyping from targeted NGS data based on a small set of SNPs correctly matches patient samples
Source: BMC Res Notes. 2025 Jul 2;18:270. doi: 10.1186/s13104-025-07348-3 (PMC12225085; doi:10.1186/s13104-025-07348-3)
Supplement: Supplementary file 7 — Additional file 7. Excel table (XLSX file). Expected concordant pairs of samples in the second analysed cohort of patients (n=515). The table was originally generated by the swap_checker() function in CSV format and then Excel was used to highlight discordant pairs (red) or pairs with a fraction of concordant SNPs below 70% (yellow). [file 13104_2025_7348_MOESM7_ESM.xlsx]

## Sheet: Tabelle2
X_bam	Y_bam	fract_concordant_snps	cor_coef		fract_concordant_snps = fraction of concordant SNPs
CLL-40489-08S01897-TP1_S08_L001_R1_001.cutadapt.alignMEM.dedupOptPIC.realignGATK.reads	CLL-40489-66S1392-TP2-aa_S66_L001_R1_001.cutadapt.alignMEM.dedupOptPIC.realignGATK.reads	0.392857	0.013541		cor_coef = correlation coefficient
CLL-006561-03S60998-TP2-aa_S67_L001_R1_001.cutadapt.alignMEM.dedupOptPIC.realignGATK.reads	CLL-006561-66S8223-TP2-aa_S65_L001_R1_001.cutadapt.alignMEM.dedupOptPIC.realignGATK.reads	0.392857	0.246741
CLL-006561-09S00705-TP1-aa_S06_L001_R1_001.cutadapt.alignMEM.dedupOptPIC.realignGATK.reads	CLL-006561-66S8223-TP2-aa_S65_L001_R1_001.cutadapt.alignMEM.dedupOptPIC.realignGATK.reads	0.392857	0.249955
CLL-2249-09S0876-TP1-aa_S0_L001_R1_001.cutadapt.alignMEM.dedupOptPIC.realignGATK.reads	CLL-2249-09S06459-TP2-aa_S89_L001_R1_001.cutadapt.alignMEM.dedupOptPIC.realignGATK.reads	0.5	0.52926
CLL-000831-09S05507-TP1-aa_S00_L001_R1_001.cutadapt.alignMEM.dedupOptPIC.realignGATK.reads	CLL-000831-60S60791-TP2-aa_S88_L001_R1_001.cutadapt.alignMEM.dedupOptPIC.realignGATK.reads	0.535714	0.902296
CLL-064842-66S3085-TP2-aa_S6_L001_R1_001.cutadapt.alignMEM.dedupOptPIC.realignGATK.reads	CLL-064842-66S3085-TP2-aa_S72_L001_R1_001.cutadapt.alignMEM.dedupOptPIC.realignGATK.reads	0.928571	0.906334
CLL-002400-09S65247-TP1-aa_S06_L001_R1_001.cutadapt.alignMEM.dedupOptPIC.realignGATK.reads	CLL-002400-02S6761-TP2-aa_S02_L001_R1_001.cutadapt.alignMEM.dedupOptPIC.realignGATK.reads	0.892857	0.906658
CLL-064842-01S65198-TP1-aa_S89_L001_R1_001.cutadapt.alignMEM.dedupOptPIC.realignGATK.reads	CLL-064842-66S3085-TP2-aa_S6_L001_R1_001.cutadapt.alignMEM.dedupOptPIC.realignGATK.reads	0.928571	0.907935
CLL-066967-01S1452-TP1-aa_S06_L001_R1_001.cutadapt.alignMEM.dedupOptPIC.realignGATK.reads	CLL-066967-04S8362-TP2-aa_S75_L001_R1_001.cutadapt.alignMEM.dedupOptPIC.realignGATK.reads	0.821429	0.911561
CLL-47133-08S06461-TP1-aa_S00_L001_R1_001.cutadapt.alignMEM.dedupOptPIC.realignGATK.reads	CLL-47133-66S0832-TP2-aa_S02_L001_R1_001.cutadapt.alignMEM.dedupOptPIC.realignGATK.reads	0.892857	0.913685
CLL-47133-66S0832-TP2-aa_S02_L001_R1_001.cutadapt.alignMEM.dedupOptPIC.realignGATK.reads	CLL-47133-66S0832-TP2-aa_S69_L001_R1_001.cutadapt.alignMEM.dedupOptPIC.realignGATK.reads	0.857143	0.91428
CLL-002400-02S6761-TP2-aa_S02_L001_R1_001.cutadapt.alignMEM.dedupOptPIC.realignGATK.reads	CLL-002400-02S6761-TP2-aa_S89_L001_R1_001.cutadapt.alignMEM.dedupOptPIC.realignGATK.reads	0.857143	0.916311
CLL-006256-09S06824-TP1-aa_S00_L001_R1_001.cutadapt.alignMEM.dedupOptPIC.realignGATK.reads	CLL-006256-66S1627-TP2-aa_S80_L001_R1_001.cutadapt.alignMEM.dedupOptPIC.realignGATK.reads	0.821429	0.919796
CLL-063160-03S8493-TP2-aa_S03_L001_R1_001.cutadapt.alignMEM.dedupOptPIC.realignGATK.reads	CLL-063160-03S8493-TP2-aa_S85_L001_R1_001.cutadapt.alignMEM.dedupOptPIC.realignGATK.reads	0.571429	0.919993
CLL-064313-01S60247-TP1_S7_L001_R1_001.cutadapt.alignMEM.dedupOptPIC.realignGATK.reads	CLL-064313-66S7174-TP2-aa_S05_L001_R1_001.cutadapt.alignMEM.dedupOptPIC.realignGATK.reads	0.857143	0.920981
CLL-050701-08S60597-TP1-aa_S6_L001_R1_001.cutadapt.alignMEM.dedupOptPIC.realignGATK.reads	CLL-050701-66S9472-TP2-aa_S00_L001_R1_001.cutadapt.alignMEM.dedupOptPIC.realignGATK.reads	1	0.921049
CLL-057703-09S5373-TP1-aa_S86_L001_R1_001.cutadapt.alignMEM.dedupOptPIC.realignGATK.reads	CLL-057703-66S2724-TP2-aa_S68_L001_R1_001.cutadapt.alignMEM.dedupOptPIC.realignGATK.reads	0.964286	0.921555
CLL-063160-01S02966-TP1-aa_S71_L001_R1_001.cutadapt.alignMEM.dedupOptPIC.realignGATK.reads	CLL-063160-03S8493-TP2-aa_S03_L001_R1_001.cutadapt.alignMEM.dedupOptPIC.realignGATK.reads	0.642857	0.921868
CLL-075084-02S5796-TP1-aa_S09_L001_R1_001.cutadapt.alignMEM.dedupOptPIC.realignGATK.reads	CLL-075084-66S0701-TP2-aa_S66_L001_R1_001.cutadapt.alignMEM.dedupOptPIC.realignGATK.reads	1	0.922545
CLL-050701-66S9472-TP2-aa_S00_L001_R1_001.cutadapt.alignMEM.dedupOptPIC.realignGATK.reads	CLL-050701-66S9472-TP2-aa_S73_L001_R1_001.cutadapt.alignMEM.dedupOptPIC.realignGATK.reads	1	0.922718
CLL-43217-08S03734-TP1-aa_S1_L001_R1_001.cutadapt.alignMEM.dedupOptPIC.realignGATK.reads	CLL-43217-66S0244-TP2-aa_S69_L001_R1_001.cutadapt.alignMEM.dedupOptPIC.realignGATK.reads	0.857143	0.923441
CLL-055709-08S04321-TP1-aa_S8_L001_R1_001.cutadapt.alignMEM.dedupOptPIC.realignGATK.reads	CLL-055709-66S8223-TP2-aa_S66_L001_R1_001.cutadapt.alignMEM.dedupOptPIC.realignGATK.reads	0.892857	0.927388
CLL-064313-66S7174-TP2-aa_S05_L001_R1_001.cutadapt.alignMEM.dedupOptPIC.realignGATK.reads	CLL-064313-66S7174-TP2-aa_S9_L001_R1_001.cutadapt.alignMEM.dedupOptPIC.realignGATK.reads	1	0.92808
CLL-081610-03S9455-TP1_S76_L001_R1_001.cutadapt.alignMEM.dedupOptPIC.realignGATK.reads	CLL-081610-66S1473-TP2-aa_S63_L001_R1_001.cutadapt.alignMEM.dedupOptPIC.realignGATK.reads	0.5	0.930589
CLL-050952-04S5528-TP2-aa_S04_L001_R1_001.cutadapt.alignMEM.dedupOptPIC.realignGATK.reads	CLL-050952-04S5528-TP2-aa_S64_L001_R1_001.cutadapt.alignMEM.dedupOptPIC.realignGATK.reads	0.535714	0.932554
CLL-050952-08S60599-TP1-aa_S3_L001_R1_001.cutadapt.alignMEM.dedupOptPIC.realignGATK.reads	CLL-050952-04S5528-TP2-aa_S04_L001_R1_001.cutadapt.alignMEM.dedupOptPIC.realignGATK.reads	0.571429	0.934784
CLL-41064-08S01010-TP1-aa_S61_L001_R1_001.cutadapt.alignMEM.dedupOptPIC.realignGATK.reads	CLL-41064-60S65008-TP2-aa_S02_L001_R1_001.cutadapt.alignMEM.dedupOptPIC.realignGATK.reads	0.892857	0.938229
CLL-009053-09S01874-TP1-aa_S05_L001_R1_001.cutadapt.alignMEM.dedupOptPIC.realignGATK.reads	CLL-009053-60S04056-TP2-aa_S06_L001_R1_001.cutadapt.alignMEM.dedupOptPIC.realignGATK.reads	0.892857	0.939179
CLL-47111-08S06313-TP1-aa_S02_L001_R1_001.cutadapt.alignMEM.dedupOptPIC.realignGATK.reads	CLL-47111-60S6760-TP2-aa_S06_L001_R1_001.cutadapt.alignMEM.dedupOptPIC.realignGATK.reads	0.928571	0.949557
CLL-44883-09S01403-TP2-aa_S9_L001_R1_001.cutadapt.alignMEM.dedupOptPIC.realignGATK.reads	CLL-44883-09S01403-TP2-aa_S62_L001_R1_001.cutadapt.alignMEM.dedupOptPIC.realignGATK.reads	0.785714	0.950193
CLL-077969-02S2398-TP1-aa_S07_L001_R1_001.cutadapt.alignMEM.dedupOptPIC.realignGATK.reads	CLL-077969-04S8872-TP2-aa_S62_L001_R1_001.cutadapt.alignMEM.dedupOptPIC.realignGATK.reads	0.714286	0.950217
CLL-063997-01S01404-TP1-aa_S02_L001_R1_001.cutadapt.alignMEM.dedupOptPIC.realignGATK.reads	CLL-063997-66S8186-TP2-aa_S78_L001_R1_001.cutadapt.alignMEM.dedupOptPIC.realignGATK.reads	0.857143	0.952681
CLL-057382-09S0064-TP1-aa_S03_L001_R1_001.cutadapt.alignMEM.dedupOptPIC.realignGATK.reads	CLL-057382-66S1562-TP2-aa_S9_L001_R1_001.cutadapt.alignMEM.dedupOptPIC.realignGATK.reads	0.892857	0.954345
CLL-099020-03S65050-TP1-aa_S9_L001_R1_001.cutadapt.alignMEM.dedupOptPIC.realignGATK.reads	CLL-099020-66S2383-TP2-aa_S69_L001_R1_001.cutadapt.alignMEM.dedupOptPIC.realignGATK.reads	0.857143	0.955107
CLL-054737-09S2658-TP1-aa_S04_L001_R1_001.cutadapt.alignMEM.dedupOptPIC.realignGATK.reads	CLL-054737-60S3206-TP2-aa_S2_L001_R1_001.cutadapt.alignMEM.dedupOptPIC.realignGATK.reads	0.892857	0.956451
CLL-44883-08S04633-TP1-aa_S67_L001_R1_001.cutadapt.alignMEM.dedupOptPIC.realignGATK.reads	CLL-44883-09S01403-TP2-aa_S9_L001_R1_001.cutadapt.alignMEM.dedupOptPIC.realignGATK.reads	0.785714	0.956663
CLL-053771-09S9612-TP1-aa_S7_L001_R1_001.cutadapt.alignMEM.dedupOptPIC.realignGATK.reads	CLL-053771-60S03832-TP2-aa_S3_L001_R1_001.cutadapt.alignMEM.dedupOptPIC.realignGATK.reads	0.892857	0.960385
CLL-49562-08S08129-TP1-aa_S89_L001_R1_001.cutadapt.alignMEM.dedupOptPIC.realignGATK.reads	CLL-49562-60S4172-TP2-aa_S00_L001_R1_001.cutadapt.alignMEM.dedupOptPIC.realignGATK.reads	0.964286	0.961159
CLL-064482-01S66723-TP1-aa_S60_L001_R1_001.cutadapt.alignMEM.dedupOptPIC.realignGATK.reads	CLL-064482-02S07794-TP2-aa_S05_L001_R1_001.cutadapt.alignMEM.dedupOptPIC.realignGATK.reads	0.857143	0.961447
CLL-058590-09S0601-TP1-aa_S1_L001_R1_001.cutadapt.alignMEM.dedupOptPIC.realignGATK.reads	CLL-058590-66S5183-TP2-aa_S0_L001_R1_001.cutadapt.alignMEM.dedupOptPIC.realignGATK.reads	0.75	0.965042
CLL-44858-08S04041-TP1-aa_S81_L001_R1_001.cutadapt.alignMEM.dedupOptPIC.realignGATK.reads	CLL-44858-66S8992-TP2-aa_S78_L001_R1_001.cutadapt.alignMEM.dedupOptPIC.realignGATK.reads	0.75	0.965877
CLL-1799-08S04538-TP1-aa_S67_L001_R1_001.cutadapt.alignMEM.dedupOptPIC.realignGATK.reads	CLL-1799-01S03106-TP2-aa_S8_L001_R1_001.cutadapt.alignMEM.dedupOptPIC.realignGATK.reads	0.857143	0.967232
CLL-43808-08S03032-TP1-aa_S03_L001_R1_001.cutadapt.alignMEM.dedupOptPIC.realignGATK.reads	CLL-43808-65S06090-TP2-aa_S68_L001_R1_001.cutadapt.alignMEM.dedupOptPIC.realignGATK.reads	0.892857	0.968113
CLL-052127-09S8891-TP1-aa_S4_L001_R1_001.cutadapt.alignMEM.dedupOptPIC.realignGATK.reads	CLL-052127-66S9507-TP2-aa_S81_L001_R1_001.cutadapt.alignMEM.dedupOptPIC.realignGATK.reads	0.75	0.969241
CLL-052127-09S8891-TP1-aa_S4_L001_R1_001.cutadapt.alignMEM.dedupOptPIC.realignGATK.reads	CLL-052127-66S9507-TP2-aa_S81_L001_R1_001.cutadapt.alignMEM.dedupOptPIC.realignGATK.reads	0.75	0.969241
CLL-49562-08S08129-TP1-aa_S89_L001_R1_001.cutadapt.alignMEM.dedupOptPIC.realignGATK.reads	CLL-49562-60S4172-TP2-aa_S1_L001_R1_001.cutadapt.alignMEM.dedupOptPIC.realignGATK.reads	0.75	0.969494
CLL-086813-03S5361-TP1-aa_S6_L001_R1_001.cutadapt.alignMEM.dedupOptPIC.realignGATK.reads	CLL-086813-65S09389-TP2-aa_S1_L001_R1_001.cutadapt.alignMEM.dedupOptPIC.realignGATK.reads	0.892857	0.969758
CLL-064508-01S04001-TP1-aa_S4_L001_R1_001.cutadapt.alignMEM.dedupOptPIC.realignGATK.reads	CLL-064508-65S05269-TP2-aa_S60_L001_R1_001.cutadapt.alignMEM.dedupOptPIC.realignGATK.reads	0.857143	0.971247
CLL-48347-08S00136-TP1-aa_S1_L001_R1_001.cutadapt.alignMEM.dedupOptPIC.realignGATK.reads	CLL-48347-66S6375-TP2-aa_S09_L001_R1_001.cutadapt.alignMEM.dedupOptPIC.realignGATK.reads	0.857143	0.972177
CLL-052640-09S8504-TP1-aa_S74_L001_R1_001.cutadapt.alignMEM.dedupOptPIC.realignGATK.reads	CLL-052640-66S7156-TP2-aa_S81_L001_R1_001.cutadapt.alignMEM.dedupOptPIC.realignGATK.reads	0.785714	0.973277
CLL-063389-01S03642-TP1-aa_S63_L001_R1_001.cutadapt.alignMEM.dedupOptPIC.realignGATK.reads	CLL-063389-66S5368-TP2-aa_S07_L001_R1_001.cutadapt.alignMEM.dedupOptPIC.realignGATK.reads	0.785714	0.974283
CLL-057594-09S5155-TP1-aa_S87_L001_R1_001.cutadapt.alignMEM.dedupOptPIC.realignGATK.reads	CLL-057594-03S02940-TP2-aa_S65_L001_R1_001.cutadapt.alignMEM.dedupOptPIC.realignGATK.reads	0.857143	0.976894
CLL-089276-03S02880-TP1-aa_S05_L001_R1_001.cutadapt.alignMEM.dedupOptPIC.realignGATK.reads	CLL-089276-66S6436-TP2-aa_S67_L001_R1_001.cutadapt.alignMEM.dedupOptPIC.realignGATK.reads	0.857143	0.978773
CLL-089276-03S02880-TP1-aa_S05_L001_R1_001.cutadapt.alignMEM.dedupOptPIC.realignGATK.reads	CLL-089276-66S6436-TP2-aa_S85_L001_R1_001.cutadapt.alignMEM.dedupOptPIC.realignGATK.reads	0.821429	0.979036
CLL-064508-01S04001-TP1-aa_S4_L001_R1_001.cutadapt.alignMEM.dedupOptPIC.realignGATK.reads	CLL-064508-65S05269-TP2-aa_S82_L001_R1_001.cutadapt.alignMEM.dedupOptPIC.realignGATK.reads	0.75	0.980281
CLL-052937-09S8694-TP1-aa_S09_L001_R1_001.cutadapt.alignMEM.dedupOptPIC.realignGATK.reads	CLL-052937-04S2338-TP2-aa_S75_L001_R1_001.cutadapt.alignMEM.dedupOptPIC.realignGATK.reads	0.857143	0.980638
CLL-061872-03S05596-TP2-aa_S66_L001_R1_001.cutadapt.alignMEM.dedupOptPIC.realignGATK.reads	CLL-061872-03S05596-TP2-aa_S81_L001_R1_001.cutadapt.alignMEM.dedupOptPIC.realignGATK.reads	0.678571	0.981962
CLL-43587-08S02410-TP1-aa_S86_L001_R1_001.cutadapt.alignMEM.dedupOptPIC.realignGATK.reads	CLL-43587-60S8456-TP2-aa_S66_L001_R1_001.cutadapt.alignMEM.dedupOptPIC.realignGATK.reads	0.857143	0.98273
CLL-089276-66S6436-TP2-aa_S67_L001_R1_001.cutadapt.alignMEM.dedupOptPIC.realignGATK.reads	CLL-089276-66S6436-TP2-aa_S85_L001_R1_001.cutadapt.alignMEM.dedupOptPIC.realignGATK.reads	0.928571	0.982837
CLL-43421-03S01813-TP2-aa_S7_L001_R1_001.cutadapt.alignMEM.dedupOptPIC.realignGATK.reads	CLL-43421-03S01813-TP2-aa_S9_L001_R1_001.cutadapt.alignMEM.dedupOptPIC.realignGATK.reads	0.714286	0.982989
CLL-063233-01S02239-TP1-aa_S78_L001_R1_001.cutadapt.alignMEM.dedupOptPIC.realignGATK.reads	CLL-063233-60S60724-TP2-aa_S3_L001_R1_001.cutadapt.alignMEM.dedupOptPIC.realignGATK.reads	0.821429	0.983283
CLL-093028-04S7109-TP1-aa_S1_L001_R1_001.cutadapt.alignMEM.dedupOptPIC.realignGATK.reads	CLL-093028-66S0623-TP2-aa_S70_L001_R1_001.cutadapt.alignMEM.dedupOptPIC.realignGATK.reads	0.892857	0.983495
CLL-41823-08S01875-TP1-aa_S65_L001_R1_001.cutadapt.alignMEM.dedupOptPIC.realignGATK.reads	CLL-41823-04S3014-TP2-aa_S69_L001_R1_001.cutadapt.alignMEM.dedupOptPIC.realignGATK.reads	0.892857	0.984032
CLL-086957-03S5437-TP1_S02_L001_R1_001.cutadapt.alignMEM.dedupOptPIC.realignGATK.reads	CLL-086957-60S2784-TP2-aa_S61_L001_R1_001.cutadapt.alignMEM.dedupOptPIC.realignGATK.reads	0.678571	0.984098
CLL-33600-08S2296-TP1-aa_S87_L001_R1_001.cutadapt.alignMEM.dedupOptPIC.realignGATK.reads	CLL-33600-09S3643-TP2-aa_S60_L001_R1_001.cutadapt.alignMEM.dedupOptPIC.realignGATK.reads	0.964286	0.98423
CLL-064508-65S05269-TP2-aa_S60_L001_R1_001.cutadapt.alignMEM.dedupOptPIC.realignGATK.reads	CLL-064508-65S05269-TP2-aa_S82_L001_R1_001.cutadapt.alignMEM.dedupOptPIC.realignGATK.reads	0.785714	0.984624
CLL-055939-08S65591-TP1-aa_S60_L001_R1_001.cutadapt.alignMEM.dedupOptPIC.realignGATK.reads	CLL-055939-01S3397-TP2-aa_S73_L001_R1_001.cutadapt.alignMEM.dedupOptPIC.realignGATK.reads	1	0.98494
CLL-059956-09S6620-TP1-aa_S03_L001_R1_001.cutadapt.alignMEM.dedupOptPIC.realignGATK.reads	CLL-059956-66S9128-TP2-aa_S76_L001_R1_001.cutadapt.alignMEM.dedupOptPIC.realignGATK.reads	0.857143	0.985274
CLL-062423-01S09652-TP1_S06_L001_R1_001.cutadapt.alignMEM.dedupOptPIC.realignGATK.reads	CLL-062423-66S6952-TP2-aa_S62_L001_R1_001.cutadapt.alignMEM.dedupOptPIC.realignGATK.reads	0.821429	0.985489
CLL-43421-08S03127-TP1-aa_S74_L001_R1_001.cutadapt.alignMEM.dedupOptPIC.realignGATK.reads	CLL-43421-03S01813-TP2-aa_S7_L001_R1_001.cutadapt.alignMEM.dedupOptPIC.realignGATK.reads	0.642857	0.98575
CLL-44858-08S04041-TP1-aa_S81_L001_R1_001.cutadapt.alignMEM.dedupOptPIC.realignGATK.reads	CLL-44858-66S8992-TP2-aa_S02_L001_R1_001.cutadapt.alignMEM.dedupOptPIC.realignGATK.reads	0.892857	0.985932
CLL-051688-09S7093-TP1-aa_S63_L001_R1_001.cutadapt.alignMEM.dedupOptPIC.realignGATK.reads	CLL-051688-66S9587-TP2-aa_S06_L001_R1_001.cutadapt.alignMEM.dedupOptPIC.realignGATK.reads	0.892857	0.985993
CLL-052116-09S8898-TP1-aa_S7_L001_R1_001.cutadapt.alignMEM.dedupOptPIC.realignGATK.reads	CLL-052116-66S9017-TP2-aa_S03_L001_R1_001.cutadapt.alignMEM.dedupOptPIC.realignGATK.reads	0.928571	0.986739
CLL-005093-09S3519-TP1-aa_S6_L001_R1_001.cutadapt.alignMEM.dedupOptPIC.realignGATK.reads	CLL-005093-02S02724-TP2-aa_S01_L001_R1_001.cutadapt.alignMEM.dedupOptPIC.realignGATK.reads	0.928571	0.986883
CLL-062423-66S6952-TP2-aa_S62_L001_R1_001.cutadapt.alignMEM.dedupOptPIC.realignGATK.reads	CLL-062423-66S6952-TP2-aa_S09_L001_R1_001.cutadapt.alignMEM.dedupOptPIC.realignGATK.reads	0.857143	0.987183
CLL-004492-01S6042-TP1-aa_S72_L001_R1_001.cutadapt.alignMEM.dedupOptPIC.realignGATK.reads	CLL-004492-66S6379-TP2-aa_S77_L001_R1_001.cutadapt.alignMEM.dedupOptPIC.realignGATK.reads	0.892857	0.987494
CLL-051531-09S6340-TP1-aa_S2_L001_R1_001.cutadapt.alignMEM.dedupOptPIC.realignGATK.reads	CLL-051531-02S0538-TP2-aa_S83_L001_R1_001.cutadapt.alignMEM.dedupOptPIC.realignGATK.reads	0.857143	0.98767
CLL-004492-01S6042-TP1-aa_S72_L001_R1_001.cutadapt.alignMEM.dedupOptPIC.realignGATK.reads	CLL-004492-66S6379-TP2-aa_S00_L001_R1_001.cutadapt.alignMEM.dedupOptPIC.realignGATK.reads	0.857143	0.987756
CLL-48988-08S08514-TP1-aa_S63_L001_R1_001.cutadapt.alignMEM.dedupOptPIC.realignGATK.reads	CLL-48988-09S09561-TP2-aa_S64_L001_R1_001.cutadapt.alignMEM.dedupOptPIC.realignGATK.reads	0.857143	0.987912
CLL-086633-03S5755-TP1-aa_S68_L001_R1_001.cutadapt.alignMEM.dedupOptPIC.realignGATK.reads	CLL-086633-60S6211-TP2-aa_S68_L001_R1_001.cutadapt.alignMEM.dedupOptPIC.realignGATK.reads	0.857143	0.987913
CLL-054567-09S1793-TP1-aa_S2_L001_R1_001.cutadapt.alignMEM.dedupOptPIC.realignGATK.reads	CLL-054567-02S9877-TP2-aa_S60_L001_R1_001.cutadapt.alignMEM.dedupOptPIC.realignGATK.reads	0.892857	0.987962
CLL-061872-01S06999-TP1-aa_S77_L001_R1_001.cutadapt.alignMEM.dedupOptPIC.realignGATK.reads	CLL-061872-03S05596-TP2-aa_S66_L001_R1_001.cutadapt.alignMEM.dedupOptPIC.realignGATK.reads	0.714286	0.988639
CLL-075583-01S66288-TP1_S2_L001_R1_001.cutadapt.alignMEM.dedupOptPIC.realignGATK.reads	CLL-075583-04S00108-TP2-aa_S01_L001_R1_001.cutadapt.alignMEM.dedupOptPIC.realignGATK.reads	0.857143	0.989287
CLL-075703-02S0987-TP1_S00_L001_R1_001.cutadapt.alignMEM.dedupOptPIC.realignGATK.reads	CLL-075703-66S5186-TP2-aa_S04_L001_R1_001.cutadapt.alignMEM.dedupOptPIC.realignGATK.reads	0.857143	0.989323
CLL-058562-09S0606-TP1-aa_S82_L001_R1_001.cutadapt.alignMEM.dedupOptPIC.realignGATK.reads	CLL-058562-66S5674-TP2-aa_S71_L001_R1_001.cutadapt.alignMEM.dedupOptPIC.realignGATK.reads	0.928571	0.989483
CLL-064313-01S60247-TP1_S7_L001_R1_001.cutadapt.alignMEM.dedupOptPIC.realignGATK.reads	CLL-064313-66S7174-TP2-aa_S9_L001_R1_001.cutadapt.alignMEM.dedupOptPIC.realignGATK.reads	0.928571	0.990044
CLL-070721-02S7710-TP1_S62_L001_R1_001.cutadapt.alignMEM.dedupOptPIC.realignGATK.reads	CLL-070721-60S2321-TP2-aa_S76_L001_R1_001.cutadapt.alignMEM.dedupOptPIC.realignGATK.reads	0.892857	0.990397
CLL-49753-08S08479-TP1-aa_S74_L001_R1_001.cutadapt.alignMEM.dedupOptPIC.realignGATK.reads	CLL-49753-66S6924-TP2-aa_S73_L001_R1_001.cutadapt.alignMEM.dedupOptPIC.realignGATK.reads	0.892857	0.990445
CLL-076766-02S9303-TP1-aa_S72_L001_R1_001.cutadapt.alignMEM.dedupOptPIC.realignGATK.reads	CLL-076766-04S08324-TP2-aa_S00_L001_R1_001.cutadapt.alignMEM.dedupOptPIC.realignGATK.reads	0.821429	0.990483
CLL-004143-01S0314-TP1-aa_S3_L001_R1_001.cutadapt.alignMEM.dedupOptPIC.realignGATK.reads	CLL-004143-66S9229-TP2-aa_S64_L001_R1_001.cutadapt.alignMEM.dedupOptPIC.realignGATK.reads	0.785714	0.990802
CLL-46581-08S00603-TP1-aa_S68_L001_R1_001.cutadapt.alignMEM.dedupOptPIC.realignGATK.reads	CLL-46581-09S03863-TP2-aa_S67_L001_R1_001.cutadapt.alignMEM.dedupOptPIC.realignGATK.reads	0.928571	0.991115
CLL-064324-01S66023-TP1-aa_S0_L001_R1_001.cutadapt.alignMEM.dedupOptPIC.realignGATK.reads	CLL-064324-60S60586-TP2-aa_S8_L001_R1_001.cutadapt.alignMEM.dedupOptPIC.realignGATK.reads	0.821429	0.991279
CLL-063104-01S02671-TP1-aa_S9_L001_R1_001.cutadapt.alignMEM.dedupOptPIC.realignGATK.reads	CLL-063104-66S6419-TP2-aa_S79_L001_R1_001.cutadapt.alignMEM.dedupOptPIC.realignGATK.reads	0.607143	0.991393
CLL-061229-01S07646-TP1-aa_S86_L001_R1_001.cutadapt.alignMEM.dedupOptPIC.realignGATK.reads	CLL-061229-66S9886-TP2-aa_S2_L001_R1_001.cutadapt.alignMEM.dedupOptPIC.realignGATK.reads	0.75	0.991792
CLL-46288-08S00399-TP1-aa_S79_L001_R1_001.cutadapt.alignMEM.dedupOptPIC.realignGATK.reads	CLL-46288-66S9960-TP2-aa_S70_L001_R1_001.cutadapt.alignMEM.dedupOptPIC.realignGATK.reads	0.928571	0.991809
CLL-009158-09S07249-TP1-aa_S62_L001_R1_001.cutadapt.alignMEM.dedupOptPIC.realignGATK.reads	CLL-009158-03S5205-TP2-aa_S63_L001_R1_001.cutadapt.alignMEM.dedupOptPIC.realignGATK.reads	0.892857	0.992177
CLL-074112-02S03727-TP1-aa_S79_L001_R1_001.cutadapt.alignMEM.dedupOptPIC.realignGATK.reads	CLL-074112-65S02499-TP2-aa_S05_L001_R1_001.cutadapt.alignMEM.dedupOptPIC.realignGATK.reads	0.892857	0.992509
CLL-43576-08S02372-TP1-aa_S83_L001_R1_001.cutadapt.alignMEM.dedupOptPIC.realignGATK.reads	CLL-43576-03S00790-TP2-aa_S1_L001_R1_001.cutadapt.alignMEM.dedupOptPIC.realignGATK.reads	0.821429	0.992753
CLL-075696-02S5476-TP1-aa_S01_L001_R1_001.cutadapt.alignMEM.dedupOptPIC.realignGATK.reads	CLL-075696-65S08143-TP2-aa_S6_L001_R1_001.cutadapt.alignMEM.dedupOptPIC.realignGATK.reads	0.892857	0.992968
CLL-44858-66S8992-TP2-aa_S78_L001_R1_001.cutadapt.alignMEM.dedupOptPIC.realignGATK.reads	CLL-44858-66S8992-TP2-aa_S02_L001_R1_001.cutadapt.alignMEM.dedupOptPIC.realignGATK.reads	0.928571	0.99308
CLL-077723-02S2296-TP1-aa_S04_L001_R1_001.cutadapt.alignMEM.dedupOptPIC.realignGATK.reads	CLL-077723-03S60462-TP2-aa_S86_L001_R1_001.cutadapt.alignMEM.dedupOptPIC.realignGATK.reads	0.821429	0.993508
CLL-058934-09S6666-TP1-aa_S9_L001_R1_001.cutadapt.alignMEM.dedupOptPIC.realignGATK.reads	CLL-058934-66S5208-TP2-aa_S76_L001_R1_001.cutadapt.alignMEM.dedupOptPIC.realignGATK.reads	1	0.993534
CLL-098873-03S04853-TP1-aa_S85_L001_R1_001.cutadapt.alignMEM.dedupOptPIC.realignGATK.reads	CLL-098873-66S8483-TP2-aa_S80_L001_R1_001.cutadapt.alignMEM.dedupOptPIC.realignGATK.reads	1	0.993576
CLL-49562-60S4172-TP2-aa_S00_L001_R1_001.cutadapt.alignMEM.dedupOptPIC.realignGATK.reads	CLL-49562-60S4172-TP2-aa_S1_L001_R1_001.cutadapt.alignMEM.dedupOptPIC.realignGATK.reads	1	0.99371
CLL-092106-04S6042-TP1_S05_L001_R1_001.cutadapt.alignMEM.dedupOptPIC.realignGATK.reads	CLL-092106-66S6451-TP2-aa_S08_L001_R1_001.cutadapt.alignMEM.dedupOptPIC.realignGATK.reads	0.928571	0.993775
CLL-000493-09S00068-TP1-aa_S79_L001_R1_001.cutadapt.alignMEM.dedupOptPIC.realignGATK.reads	CLL-000493-01S07059-TP2-aa_S71_L001_R1_001.cutadapt.alignMEM.dedupOptPIC.realignGATK.reads	0.785714	0.993809
CLL-075922-01S03696-TP1_S09_L001_R1_001.cutadapt.alignMEM.dedupOptPIC.realignGATK.reads	CLL-075922-04S65989-TP2-aa_S02_L001_R1_001.cutadapt.alignMEM.dedupOptPIC.realignGATK.reads	0.821429	0.993859
CLL-060268-01S9309-TP1-aa_S71_L001_R1_001.cutadapt.alignMEM.dedupOptPIC.realignGATK.reads	CLL-060268-03S08285-TP2-aa_S67_L001_R1_001.cutadapt.alignMEM.dedupOptPIC.realignGATK.reads	0.964286	0.993896
CLL-008698-09S09021-TP1-aa_S88_L001_R1_001.cutadapt.alignMEM.dedupOptPIC.realignGATK.reads	CLL-008698-02S04698-TP2-aa_S61_L001_R1_001.cutadapt.alignMEM.dedupOptPIC.realignGATK.reads	0.892857	0.994018
CLL-057696-09S60836-TP1-aa_S4_L001_R1_001.cutadapt.alignMEM.dedupOptPIC.realignGATK.reads	CLL-057696-66S8993-TP2-aa_S00_L001_R1_001.cutadapt.alignMEM.dedupOptPIC.realignGATK.reads	0.892857	0.994184
CLL-007888-09S06678-TP1-aa_S70_L001_R1_001.cutadapt.alignMEM.dedupOptPIC.realignGATK.reads	CLL-007888-66S8099-TP2-aa_S64_L001_R1_001.cutadapt.alignMEM.dedupOptPIC.realignGATK.reads	0.857143	0.994201
CLL-057696-09S60836-TP2-aa_S4_L001_R1_001.cutadapt.alignMEM.dedupOptPIC.realignGATK.reads	CLL-057696-09S5266-TP1-aa_S70_L001_R1_001.cutadapt.alignMEM.dedupOptPIC.realignGATK.reads	0.821429	0.994302
CLL-46609-08S00696-TP1-aa_S07_L001_R1_001.cutadapt.alignMEM.dedupOptPIC.realignGATK.reads	CLL-46609-60S09807-TP2-aa_S70_L001_R1_001.cutadapt.alignMEM.dedupOptPIC.realignGATK.reads	0.928571	0.99433
CLL-050701-08S60597-TP1-aa_S6_L001_R1_001.cutadapt.alignMEM.dedupOptPIC.realignGATK.reads	CLL-050701-66S9472-TP2-aa_S73_L001_R1_001.cutadapt.alignMEM.dedupOptPIC.realignGATK.reads	0.964286	0.994533
CLL-45034-09S5655-TP1-aa_S70_L001_R1_001.cutadapt.alignMEM.dedupOptPIC.realignGATK.reads	CLL-45034-09S07559-TP2-aa_S63_L001_R1_001.cutadapt.alignMEM.dedupOptPIC.realignGATK.reads	0.821429	0.994619
CLL-082457-03S3767-TP1_S1_L001_R1_001.cutadapt.alignMEM.dedupOptPIC.realignGATK.reads	CLL-082457-66S6779-TP2-aa_S60_L001_R1_001.cutadapt.alignMEM.dedupOptPIC.realignGATK.reads	0.857143	0.994627
CLL-88460-08S04427-TP1-aa_S62_L001_R1_001.cutadapt.alignMEM.dedupOptPIC.realignGATK.reads	CLL-88460-66S9522-TP2-aa_S00_L001_R1_001.cutadapt.alignMEM.dedupOptPIC.realignGATK.reads	0.892857	0.994768
CLL-058991-09S0130-TP1-aa_S89_L001_R1_001.cutadapt.alignMEM.dedupOptPIC.realignGATK.reads	CLL-058991-03S7720-TP2-aa_S62_L001_R1_001.cutadapt.alignMEM.dedupOptPIC.realignGATK.reads	0.892857	0.99489
CLL-004784-01S0559-TP1-aa_S61_L001_R1_001.cutadapt.alignMEM.dedupOptPIC.realignGATK.reads	CLL-004784-66S0326-TP2-aa_S09_L001_R1_001.cutadapt.alignMEM.dedupOptPIC.realignGATK.reads	0.821429	0.994945
CLL-097231-03S03887-TP1-aa_S66_L001_R1_001.cutadapt.alignMEM.dedupOptPIC.realignGATK.reads	CLL-097231-65S8414-TP2-aa_S66_L001_R1_001.cutadapt.alignMEM.dedupOptPIC.realignGATK.reads	0.892857	0.995212
CLL-43239-08S03114-TP1-aa_S79_L001_R1_001.cutadapt.alignMEM.dedupOptPIC.realignGATK.reads	CLL-43239-66S6281-TP2-aa_S85_L001_R1_001.cutadapt.alignMEM.dedupOptPIC.realignGATK.reads	0.928571	0.995263
CLL-066401-04S7393-TP2-aa_S67_L001_R1_001.cutadapt.alignMEM.dedupOptPIC.realignGATK.reads	CLL-066401-04S7393-TP2-aa_S79_L001_R1_001.cutadapt.alignMEM.dedupOptPIC.realignGATK.reads	0.75	0.995292
CLL-063176-01S02104-TP1-aa_S81_L001_R1_001.cutadapt.alignMEM.dedupOptPIC.realignGATK.reads	CLL-063176-66S7386-TP2-aa_S68_L001_R1_001.cutadapt.alignMEM.dedupOptPIC.realignGATK.reads	0.892857	0.99532
CLL-41840-08S01833-TP1-aa_S08_L001_R1_001.cutadapt.alignMEM.dedupOptPIC.realignGATK.reads	CLL-41840-66S2904-TP2-aa_S60_L001_R1_001.cutadapt.alignMEM.dedupOptPIC.realignGATK.reads	0.857143	0.99533
CLL-007269-09S07497-TP1-aa_S85_L001_R1_001.cutadapt.alignMEM.dedupOptPIC.realignGATK.reads	CLL-007269-66S4429-TP2-aa_S75_L001_R1_001.cutadapt.alignMEM.dedupOptPIC.realignGATK.reads	0.857143	0.995366
CLL-007652-09S06362-TP1-aa_S67_L001_R1_001.cutadapt.alignMEM.dedupOptPIC.realignGATK.reads	CLL-007652-66S5339-TP2-aa_S76_L001_R1_001.cutadapt.alignMEM.dedupOptPIC.realignGATK.reads	0.964286	0.995435
CLL-41097-08S03638-TP1-aa_S3_L001_R1_001.cutadapt.alignMEM.dedupOptPIC.realignGATK.reads	CLL-41097-01S0205-TP2-aa_S60_L001_R1_001.cutadapt.alignMEM.dedupOptPIC.realignGATK.reads	0.857143	0.995452
CLL-070028-02S7506-TP1-aa_S65_L001_R1_001.cutadapt.alignMEM.dedupOptPIC.realignGATK.reads	CLL-070028-65S06890-TP2-aa_S00_L001_R1_001.cutadapt.alignMEM.dedupOptPIC.realignGATK.reads	1	0.995458
CLL-091154-04S5208-TP1-aa_S02_L001_R1_001.cutadapt.alignMEM.dedupOptPIC.realignGATK.reads	CLL-091154-66S0358-TP2-aa_S87_L001_R1_001.cutadapt.alignMEM.dedupOptPIC.realignGATK.reads	0.928571	0.995474
CLL-096127-03S01703-TP1-aa_S77_L001_R1_001.cutadapt.alignMEM.dedupOptPIC.realignGATK.reads	CLL-096127-04S1982-TP2-aa_S8_L001_R1_001.cutadapt.alignMEM.dedupOptPIC.realignGATK.reads	0.857143	0.995579
CLL-098013-03S04004-TP1-aa_S78_L001_R1_001.cutadapt.alignMEM.dedupOptPIC.realignGATK.reads	CLL-098013-66S3332-TP2-aa_S81_L001_R1_001.cutadapt.alignMEM.dedupOptPIC.realignGATK.reads	0.928571	0.995598
CLL-49978-08S09167-TP1_S60_L001_R1_001.cutadapt.alignMEM.dedupOptPIC.realignGATK.reads	CLL-49978-03S04380-TP2-aa_S4_L001_R1_001.cutadapt.alignMEM.dedupOptPIC.realignGATK.reads	0.857143	0.995679
CLL-054748-09S2953-TP1-aa_S74_L001_R1_001.cutadapt.alignMEM.dedupOptPIC.realignGATK.reads	CLL-054748-60S0663-TP2-aa_S08_L001_R1_001.cutadapt.alignMEM.dedupOptPIC.realignGATK.reads	1	0.99568
CLL-077429-02S3930-TP1-aa_S64_L001_R1_001.cutadapt.alignMEM.dedupOptPIC.realignGATK.reads	CLL-077429-04S2243-TP2-aa_S3_L001_R1_001.cutadapt.alignMEM.dedupOptPIC.realignGATK.reads	0.892857	0.99577
CLL-052634-09S8502-TP1-aa_S77_L001_R1_001.cutadapt.alignMEM.dedupOptPIC.realignGATK.reads	CLL-052634-66S9317-TP2-aa_S89_L001_R1_001.cutadapt.alignMEM.dedupOptPIC.realignGATK.reads	0.857143	0.995899
CLL-42813-65S1986-TP2-aa_S86_L001_R1_001.cutadapt.alignMEM.dedupOptPIC.realignGATK.reads	CLL-42813-65S1986-TP2-aa_S80_L001_R1_001.cutadapt.alignMEM.dedupOptPIC.realignGATK.reads	0.892857	0.995918
CLL-003046-09S65446-TP1_S69_L001_R1_001.cutadapt.alignMEM.dedupOptPIC.realignGATK.reads	CLL-003046-04S9362-TP2-aa_S70_L001_R1_001.cutadapt.alignMEM.dedupOptPIC.realignGATK.reads	0.892857	0.995936
CLL-47122-08S06325-TP1-aa_S62_L001_R1_001.cutadapt.alignMEM.dedupOptPIC.realignGATK.reads	CLL-47122-09S2692-TP2-aa_S9_L001_R1_001.cutadapt.alignMEM.dedupOptPIC.realignGATK.reads	0.857143	0.996001
CLL-065508-01S6234-TP1-aa_S70_L556_R1_001.cutadapt.alignMEM.dedupOptPIC.realignGATK.reads	CLL-065508-66S6058-TP2-aa_S08_L001_R1_001.cutadapt.alignMEM.dedupOptPIC.realignGATK.reads	0.785714	0.996117
CLL-47457-08S07527-TP1-aa_S81_L001_R1_001.cutadapt.alignMEM.dedupOptPIC.realignGATK.reads	CLL-47457-66S9716-TP2-aa_S89_L001_R1_001.cutadapt.alignMEM.dedupOptPIC.realignGATK.reads	0.928571	0.996147
CLL-41539-TP1-09S04137-aa_S60_L001_R1_001.cutadapt.alignMEM.dedupOptPIC.realignGATK.reads	CLL-41539-02S03683-TP2-aa_S07_L001_R1_001.cutadapt.alignMEM.dedupOptPIC.realignGATK.reads	0.678571	0.996271
CLL-42813-08S02057-TP1_S67_L001_R1_001.cutadapt.alignMEM.dedupOptPIC.realignGATK.reads	CLL-42813-65S1986-TP2-aa_S86_L001_R1_001.cutadapt.alignMEM.dedupOptPIC.realignGATK.reads	0.75	0.996296
CLL-43598-08S03057-TP1-aa_S75_L001_R1_001.cutadapt.alignMEM.dedupOptPIC.realignGATK.reads	CLL-43598-02S02908-TP2-aa_S06_L001_R1_001.cutadapt.alignMEM.dedupOptPIC.realignGATK.reads	0.821429	0.996301
CLL-41840-66S2904-TP2-aa_S60_L001_R1_001.cutadapt.alignMEM.dedupOptPIC.realignGATK.reads	CLL-41840-66S2904-TP2-aa_S70_L001_R1_001.cutadapt.alignMEM.dedupOptPIC.realignGATK.reads	0.857143	0.996441
CLL-061826-01S06283-TP1-aa_S62_L001_R1_001.cutadapt.alignMEM.dedupOptPIC.realignGATK.reads	CLL-061826-66S1370-TP2-aa_S3_L001_R1_001.cutadapt.alignMEM.dedupOptPIC.realignGATK.reads	0.928571	0.996454
CLL-066401-01S2675-TP1-aa_S81_L001_R1_001.cutadapt.alignMEM.dedupOptPIC.realignGATK.reads	CLL-066401-04S7393-TP2-aa_S67_L001_R1_001.cutadapt.alignMEM.dedupOptPIC.realignGATK.reads	0.75	0.996619
CLL-075944-TP1-02S0731_S75_L001_R1_001.cutadapt.alignMEM.dedupOptPIC.realignGATK.reads	CLL-075944-03S0191-TP2-aa_S87_L001_R1_001.cutadapt.alignMEM.dedupOptPIC.realignGATK.reads	0.964286	0.996657
CLL-42813-65S1986-TP2-aa_S07_L001_R1_001.cutadapt.alignMEM.dedupOptPIC.realignGATK.reads	CLL-42813-65S1986-TP2-aa_S86_L001_R1_001.cutadapt.alignMEM.dedupOptPIC.realignGATK.reads	0.75	0.996741
CLL-081874-03S1631-TP1_S64_L001_R1_001.cutadapt.alignMEM.dedupOptPIC.realignGATK.reads	CLL-081874-66S2058-TP2-aa_S85_L001_R1_001.cutadapt.alignMEM.dedupOptPIC.realignGATK.reads	0.928571	0.996762
CLL-087713-66S6001-TP1-aa_S6_L001_R1_001.cutadapt.alignMEM.dedupOptPIC.realignGATK.reads	CLL-087713-66S9844-TP2-aa_S06_L001_R1_001.cutadapt.alignMEM.dedupOptPIC.realignGATK.reads	0.964286	0.996783
CLL-055030-08S04179-TP1-aa_S01_L001_R1_001.cutadapt.alignMEM.dedupOptPIC.realignGATK.reads	CLL-055030-66S7443-TP2-aa_S79_L001_R1_001.cutadapt.alignMEM.dedupOptPIC.realignGATK.reads	0.964286	0.99684
CLL-052370-09S8105-TP1-aa_S75_L001_R1_001.cutadapt.alignMEM.dedupOptPIC.realignGATK.reads	CLL-052370-66S5742-TP2-aa_S86_L001_R1_001.cutadapt.alignMEM.dedupOptPIC.realignGATK.reads	0.892857	0.996886
CLL-43054-08S02441-TP1-aa_S71_L001_R1_001.cutadapt.alignMEM.dedupOptPIC.realignGATK.reads	CLL-43054-02S08619-TP2-aa_S64_L001_R1_001.cutadapt.alignMEM.dedupOptPIC.realignGATK.reads	0.892857	0.996964
CLL-086881-03S5363-TP1-aa_S72_L001_R1_001.cutadapt.alignMEM.dedupOptPIC.realignGATK.reads	CLL-086881-60S0896-TP2-aa_S03_L001_R1_001.cutadapt.alignMEM.dedupOptPIC.realignGATK.reads	0.928571	0.997051
CLL-48954-08S08520-TP1-aa_S78_L001_R1_001.cutadapt.alignMEM.dedupOptPIC.realignGATK.reads	CLL-48954-66S9301-TP2-aa_S3_L001_R1_001.cutadapt.alignMEM.dedupOptPIC.realignGATK.reads	0.964286	0.997102
CLL-060246-01S9457-TP1-aa_S75_L001_R1_001.cutadapt.alignMEM.dedupOptPIC.realignGATK.reads	CLL-060246-66S6774-TP2-aa_S82_L001_R1_001.cutadapt.alignMEM.dedupOptPIC.realignGATK.reads	0.964286	0.997185
CLL-064356-01S60851-TP1-aa_S76_L001_R1_001.cutadapt.alignMEM.dedupOptPIC.realignGATK.reads	CLL-064356-65S7379-TP2-aa_S9_L001_R1_001.cutadapt.alignMEM.dedupOptPIC.realignGATK.reads	0.892857	0.997215
CLL-077194-02S2425-TP1-aa_S2_L001_R1_001.cutadapt.alignMEM.dedupOptPIC.realignGATK.reads	CLL-077194-66S6506-TP2-aa_S61_L001_R1_001.cutadapt.alignMEM.dedupOptPIC.realignGATK.reads	0.821429	0.997232
CLL-060797-01S9668-TP1-aa_S2_L001_R1_001.cutadapt.alignMEM.dedupOptPIC.realignGATK.reads	CLL-060797-66S0177-TP2-aa_S4_L001_R1_001.cutadapt.alignMEM.dedupOptPIC.realignGATK.reads	0.892857	0.997261
CLL-43421-08S03127-TP1-aa_S74_L001_R1_001.cutadapt.alignMEM.dedupOptPIC.realignGATK.reads	CLL-43421-03S01813-TP2-aa_S9_L001_R1_001.cutadapt.alignMEM.dedupOptPIC.realignGATK.reads	0.928571	0.997281
CLL-052781-09S8011-TP1-aa_S60_L001_R1_001.cutadapt.alignMEM.dedupOptPIC.realignGATK.reads	CLL-052781-65S1516-TP2-aa_S07_L001_R1_001.cutadapt.alignMEM.dedupOptPIC.realignGATK.reads	0.928571	0.997304
CLL-087650-03S0341-TP1-aa_S70_L001_R1_001.cutadapt.alignMEM.dedupOptPIC.realignGATK.reads	CLL-087650-60S9756-TP2-aa_S83_L001_R1_001.cutadapt.alignMEM.dedupOptPIC.realignGATK.reads	0.821429	0.997352
CLL-070063-02S7539-TP1-aa_S08_L001_R1_001.cutadapt.alignMEM.dedupOptPIC.realignGATK.reads	CLL-070063-66S8791-TP2-aa_S60_L001_R1_001.cutadapt.alignMEM.dedupOptPIC.realignGATK.reads	0.892857	0.997353
CLL-051418-09S7260-TP1-aa_S66_L001_R1_001.cutadapt.alignMEM.dedupOptPIC.realignGATK.reads	CLL-051418-66S5187-TP2-aa_S65_L001_R1_001.cutadapt.alignMEM.dedupOptPIC.realignGATK.reads	0.964286	0.997378
CLL-092641-04S0401-TP1_S09_L001_R1_001.cutadapt.alignMEM.dedupOptPIC.realignGATK.reads	CLL-092641-65S0322-TP2-aa_S76_L001_R1_001.cutadapt.alignMEM.dedupOptPIC.realignGATK.reads	0.857143	0.997481
CLL-078724-02S4582-TP1-aa_S83_L001_R1_001.cutadapt.alignMEM.dedupOptPIC.realignGATK.reads	CLL-078724-66S0356-TP2-aa_S70_L001_R1_001.cutadapt.alignMEM.dedupOptPIC.realignGATK.reads	0.928571	0.997503
CLL-42813-65S1986-TP2-aa_S07_L001_R1_001.cutadapt.alignMEM.dedupOptPIC.realignGATK.reads	CLL-42813-65S1986-TP2-aa_S80_L001_R1_001.cutadapt.alignMEM.dedupOptPIC.realignGATK.reads	0.642857	0.997514
CLL-078352-02S05574-TP1_S3_L001_R1_001.cutadapt.alignMEM.dedupOptPIC.realignGATK.reads	CLL-078352-66S7581-TP2-aa_S65_L001_R1_001.cutadapt.alignMEM.dedupOptPIC.realignGATK.reads	0.857143	0.997526
CLL-054693-09S1356-TP1-aa_S69_L001_R1_001.cutadapt.alignMEM.dedupOptPIC.realignGATK.reads	CLL-054693-66S0635-TP2-aa_S88_L001_R1_001.cutadapt.alignMEM.dedupOptPIC.realignGATK.reads	0.928571	0.997545
CLL-43746-08S03050-TP1-aa_S68_L001_R1_001.cutadapt.alignMEM.dedupOptPIC.realignGATK.reads	CLL-43746-01S60498-TP2-aa_S06_L001_R1_001.cutadapt.alignMEM.dedupOptPIC.realignGATK.reads	0.892857	0.997557
CLL-008733-09S09979-TP1-aa_S66_L001_R1_001.cutadapt.alignMEM.dedupOptPIC.realignGATK.reads	CLL-008733-66S1998-TP2-aa_S01_L001_R1_001.cutadapt.alignMEM.dedupOptPIC.realignGATK.reads	0.821429	0.997568
CLL-41182-02S7665-TP1-aa_S3_L001_R1_001.cutadapt.alignMEM.dedupOptPIC.realignGATK.reads	CLL-41182-66S6864-TP2-aa_S1_L001_R1_001.cutadapt.alignMEM.dedupOptPIC.realignGATK.reads	0.928571	0.997577
CLL-003300-01S5676-TP1-aa_S73_L001_R1_001.cutadapt.alignMEM.dedupOptPIC.realignGATK.reads	CLL-003300-66S8796-TP2-aa_S07_L001_R1_001.cutadapt.alignMEM.dedupOptPIC.realignGATK.reads	0.928571	0.997652
CLL-084888-03S00569-TP1-aa_S3_L001_R1_001.cutadapt.alignMEM.dedupOptPIC.realignGATK.reads	CLL-084888-60S7355-TP2-aa_S05_L001_R1_001.cutadapt.alignMEM.dedupOptPIC.realignGATK.reads	0.928571	0.99767
CLL-42021-08S01365-TP1-aa_S07_L001_R1_001.cutadapt.alignMEM.dedupOptPIC.realignGATK.reads	CLL-42021-66S1423-TP2-aa_S03_L001_R1_001.cutadapt.alignMEM.dedupOptPIC.realignGATK.reads	0.857143	0.997729
CLL-064037-01S04930-TP1-aa_S01_L001_R1_001.cutadapt.alignMEM.dedupOptPIC.realignGATK.reads	CLL-064037-02S1962-TP2-aa_S4_L001_R1_001.cutadapt.alignMEM.dedupOptPIC.realignGATK.reads	0.857143	0.997742
CLL-41502-08S09485-TP1-aa_S02_L001_R1_001.cutadapt.alignMEM.dedupOptPIC.realignGATK.reads	CLL-41502-66S7252-TP2-aa_S77_L001_R1_001.cutadapt.alignMEM.dedupOptPIC.realignGATK.reads	1	0.997746
CLL-062423-01S09652-TP1_S06_L001_R1_001.cutadapt.alignMEM.dedupOptPIC.realignGATK.reads	CLL-062423-66S6952-TP2-aa_S09_L001_R1_001.cutadapt.alignMEM.dedupOptPIC.realignGATK.reads	0.928571	0.997772
CLL-009109-09S02854-TP1-aa_S74_L001_R1_001.cutadapt.alignMEM.dedupOptPIC.realignGATK.reads	CLL-009109-03S09438-TP2-aa_S75_L001_R1_001.cutadapt.alignMEM.dedupOptPIC.realignGATK.reads	0.821429	0.997778
CLL-072610-02S08411-TP1-aa_S73_L001_R1_001.cutadapt.alignMEM.dedupOptPIC.realignGATK.reads	CLL-072610-66S7387-TP2-aa_S4_L001_R1_001.cutadapt.alignMEM.dedupOptPIC.realignGATK.reads	0.785714	0.997789
CLL-009586-01S06650-TP1-aa_S74_L001_R1_001.cutadapt.alignMEM.dedupOptPIC.realignGATK.reads	CLL-009586-03S4238-TP2-aa_S68_L001_R1_001.cutadapt.alignMEM.dedupOptPIC.realignGATK.reads	0.964286	0.997795
CLL-059946-09S6966-TP1-aa_S85_L001_R1_001.cutadapt.alignMEM.dedupOptPIC.realignGATK.reads	CLL-059946-66S6930-TP2-aa_S06_L001_R1_001.cutadapt.alignMEM.dedupOptPIC.realignGATK.reads	0.892857	0.997806
CLL-052331-09S8297-TP1-aa_S76_L001_R1_001.cutadapt.alignMEM.dedupOptPIC.realignGATK.reads	CLL-052331-09S00518-TP2-aa_S2_L001_R1_001.cutadapt.alignMEM.dedupOptPIC.realignGATK.reads	0.857143	0.997817
CLL-4229-08S00135-TP1-aa_S82_L001_R1_001.cutadapt.alignMEM.dedupOptPIC.realignGATK.reads	CLL-4229-66S7494-TP2-aa_S04_L001_R1_001.cutadapt.alignMEM.dedupOptPIC.realignGATK.reads	0.964286	0.997824
CLL-069792-01S00636-TP1-aa_S01_L001_R1_001.cutadapt.alignMEM.dedupOptPIC.realignGATK.reads	CLL-069792-02S2175-TP2-aa_S8_L001_R1_001.cutadapt.alignMEM.dedupOptPIC.realignGATK.reads	0.857143	0.997826
CLL-097454-03S03170-TP1-aa_S63_L001_R1_001.cutadapt.alignMEM.dedupOptPIC.realignGATK.reads	CLL-097454-66S8188-TP2-aa_S02_L001_R1_001.cutadapt.alignMEM.dedupOptPIC.realignGATK.reads	0.928571	0.997833
CLL-063839-01S01859-TP1-aa_S67_L001_R1_001.cutadapt.alignMEM.dedupOptPIC.realignGATK.reads	CLL-063839-65S5429-TP2-aa_S9_L001_R1_001.cutadapt.alignMEM.dedupOptPIC.realignGATK.reads	0.892857	0.997835
CLL-058220-09S0310-TP1-aa_S02_L001_R1_001.cutadapt.alignMEM.dedupOptPIC.realignGATK.reads	CLL-058220-66S6378-TP2-aa_S81_L001_R1_001.cutadapt.alignMEM.dedupOptPIC.realignGATK.reads	0.892857	0.997843
CLL-005839-09S3839-TP1-aa_S70_L001_R1_001.cutadapt.alignMEM.dedupOptPIC.realignGATK.reads	CLL-005839-04S06843-TP2-aa_S06_L001_R1_001.cutadapt.alignMEM.dedupOptPIC.realignGATK.reads	0.892857	0.997853
CLL-075246-02S6749-TP1-aa_S73_L001_R1_001.cutadapt.alignMEM.dedupOptPIC.realignGATK.reads	CLL-075246-66S0203-TP2-aa_S04_L001_R1_001.cutadapt.alignMEM.dedupOptPIC.realignGATK.reads	0.857143	0.99787
CLL-068380-01S05255-TP1-aa_S63_L001_R1_001.cutadapt.alignMEM.dedupOptPIC.realignGATK.reads	CLL-068380-66S0275-TP2-aa_S0_L001_R1_001.cutadapt.alignMEM.dedupOptPIC.realignGATK.reads	0.928571	0.997888
CLL-068380-01S05255-TP1-aa_S63_L001_R1_001.cutadapt.alignMEM.dedupOptPIC.realignGATK.reads	CLL-068380-66S0275-TP2-aa_S0_L001_R1_001.cutadapt.alignMEM.dedupOptPIC.realignGATK.reads	0.928571	0.997888
CLL-44883-08S04633-TP1-aa_S67_L001_R1_001.cutadapt.alignMEM.dedupOptPIC.realignGATK.reads	CLL-44883-09S01403-TP2-aa_S62_L001_R1_001.cutadapt.alignMEM.dedupOptPIC.realignGATK.reads	0.964286	0.997908
CLL-061872-01S06999-TP1-aa_S77_L001_R1_001.cutadapt.alignMEM.dedupOptPIC.realignGATK.reads	CLL-061872-03S05596-TP2-aa_S81_L001_R1_001.cutadapt.alignMEM.dedupOptPIC.realignGATK.reads	0.928571	0.997908
CLL-062197-01S08733-TP1-aa_S63_L001_R1_001.cutadapt.alignMEM.dedupOptPIC.realignGATK.reads	CLL-062197-66S8656-TP2-aa_S79_L001_R1_001.cutadapt.alignMEM.dedupOptPIC.realignGATK.reads	0.964286	0.997909
CLL-089103-03S9004-TP1-aa_S1_L001_R1_001.cutadapt.alignMEM.dedupOptPIC.realignGATK.reads	CLL-089103-04S02756-TP2-aa_S65_L001_R1_001.cutadapt.alignMEM.dedupOptPIC.realignGATK.reads	1	0.997961
CLL-069280-01S00399-TP1-aa_S89_L001_R1_001.cutadapt.alignMEM.dedupOptPIC.realignGATK.reads	CLL-069280-03S04788-TP2-aa_S00_L001_R1_001.cutadapt.alignMEM.dedupOptPIC.realignGATK.reads	0.964286	0.997968
CLL-062253-01S08175-TP1-aa_S06_L001_R1_001.cutadapt.alignMEM.dedupOptPIC.realignGATK.reads	CLL-062253-03S8551-TP2-aa_S03_L001_R1_001.cutadapt.alignMEM.dedupOptPIC.realignGATK.reads	0.892857	0.997969
CLL-096386-03S01464-TP1-aa_S74_L001_R1_001.cutadapt.alignMEM.dedupOptPIC.realignGATK.reads	CLL-096386-66S7692-TP2-aa_S86_L001_R1_001.cutadapt.alignMEM.dedupOptPIC.realignGATK.reads	0.857143	0.997976
CLL-080463-02S66559-TP1_S65_L001_R1_001.cutadapt.alignMEM.dedupOptPIC.realignGATK.reads	CLL-080463-66S1029-TP2-aa_S08_L001_R1_001.cutadapt.alignMEM.dedupOptPIC.realignGATK.reads	0.928571	0.997983
CLL-050828-08S65495-TP1-aa_S08_L001_R1_001.cutadapt.alignMEM.dedupOptPIC.realignGATK.reads	CLL-050828-66S7943-TP2-aa_S85_L001_R1_001.cutadapt.alignMEM.dedupOptPIC.realignGATK.reads	0.928571	0.997986
CLL-053400-09S1753-TP1-aa_S72_L001_R1_001.cutadapt.alignMEM.dedupOptPIC.realignGATK.reads	CLL-053400-66S5613-TP2-aa_S61_L001_R1_001.cutadapt.alignMEM.dedupOptPIC.realignGATK.reads	0.892857	0.998008
CLL-47133-08S06461-TP1-aa_S00_L001_R1_001.cutadapt.alignMEM.dedupOptPIC.realignGATK.reads	CLL-47133-66S0832-TP2-aa_S69_L001_R1_001.cutadapt.alignMEM.dedupOptPIC.realignGATK.reads	0.892857	0.998029
CLL-067889-01S2471-TP1-aa_S80_L001_R1_001.cutadapt.alignMEM.dedupOptPIC.realignGATK.reads	CLL-067889-65S0354-TP2-aa_S63_L001_R1_001.cutadapt.alignMEM.dedupOptPIC.realignGATK.reads	0.785714	0.998044
CLL-41946-08S01962-TP1_S04_L001_R1_001.cutadapt.alignMEM.dedupOptPIC.realignGATK.reads	CLL-41946-66S1382-TP2-aa_S68_L001_R1_001.cutadapt.alignMEM.dedupOptPIC.realignGATK.reads	1	0.998055
CLL-34280-02S6345-TP1-aa_S61_L001_R1_001.cutadapt.alignMEM.dedupOptPIC.realignGATK.reads	CLL-34280-03S00274-TP2-aa_S82_L001_R1_001.cutadapt.alignMEM.dedupOptPIC.realignGATK.reads	0.928571	0.998057
CLL-050658-08S65118-TP1-aa_S60_L001_R1_001.cutadapt.alignMEM.dedupOptPIC.realignGATK.reads	CLL-050658-03S06948-TP2-aa_S61_L001_R1_001.cutadapt.alignMEM.dedupOptPIC.realignGATK.reads	0.964286	0.998067
CLL-078713-02S4584-TP1-aa_S0_L001_R1_001.cutadapt.alignMEM.dedupOptPIC.realignGATK.reads	CLL-078713-04S6080-TP2-aa_S68_L001_R1_001.cutadapt.alignMEM.dedupOptPIC.realignGATK.reads	0.892857	0.998107
CLL-097708-03S02126-TP1-aa_S01_L001_R1_001.cutadapt.alignMEM.dedupOptPIC.realignGATK.reads	CLL-097708-04S02953-TP2-aa_S03_L001_R1_001.cutadapt.alignMEM.dedupOptPIC.realignGATK.reads	0.928571	0.998108
CLL-42813-08S02057-TP1_S67_L001_R1_001.cutadapt.alignMEM.dedupOptPIC.realignGATK.reads	CLL-42813-65S1986-TP2-aa_S07_L001_R1_001.cutadapt.alignMEM.dedupOptPIC.realignGATK.reads	0.607143	0.998133
CLL-057369-09S0062-TP1-aa_S06_L001_R1_001.cutadapt.alignMEM.dedupOptPIC.realignGATK.reads	CLL-057369-03S04207-TP2-aa_S05_L001_R1_001.cutadapt.alignMEM.dedupOptPIC.realignGATK.reads	0.785714	0.998142
CLL-088771-03S7927-TP1-aa_S68_L001_R1_001.cutadapt.alignMEM.dedupOptPIC.realignGATK.reads	CLL-088771-04S7174-TP2-aa_S6_L001_R1_001.cutadapt.alignMEM.dedupOptPIC.realignGATK.reads	0.785714	0.99818
CLL-056206-09S5671-TP1-aa_S1_L001_R1_001.cutadapt.alignMEM.dedupOptPIC.realignGATK.reads	CLL-056206-66S5369-TP2-aa_S07_L001_R1_001.cutadapt.alignMEM.dedupOptPIC.realignGATK.reads	0.892857	0.998184
CLL-85369-08S60739-TP1_S05_L001_R1_001.cutadapt.alignMEM.dedupOptPIC.realignGATK.reads	CLL-85369-66S1570-TP2-aa_S8_L001_R1_001.cutadapt.alignMEM.dedupOptPIC.realignGATK.reads	0.821429	0.998232
CLL-003354-01S5675-TP1-aa_S76_L001_R1_001.cutadapt.alignMEM.dedupOptPIC.realignGATK.reads	CLL-003354-02S5514-TP2-aa_S70_L001_R1_001.cutadapt.alignMEM.dedupOptPIC.realignGATK.reads	0.857143	0.998247
CLL-072071-02S09615-TP1-aa_S76_L001_R1_001.cutadapt.alignMEM.dedupOptPIC.realignGATK.reads	CLL-072071-60S04351-TP2-aa_S68_L001_R1_001.cutadapt.alignMEM.dedupOptPIC.realignGATK.reads	0.928571	0.998272
CLL-007719-09S07550-TP1-aa_S69_L001_R1_001.cutadapt.alignMEM.dedupOptPIC.realignGATK.reads	CLL-007719-66S9640-TP2-aa_S69_L001_R1_001.cutadapt.alignMEM.dedupOptPIC.realignGATK.reads	0.964286	0.998288
CLL-004277-01S6565-TP1-aa_S6_L001_R1_001.cutadapt.alignMEM.dedupOptPIC.realignGATK.reads	CLL-004277-66S9084-TP2-aa_S69_L001_R1_001.cutadapt.alignMEM.dedupOptPIC.realignGATK.reads	0.821429	0.998289
CLL-092821-04S6021-TP1_S76_L001_R1_001.cutadapt.alignMEM.dedupOptPIC.realignGATK.reads	CLL-092821-65S4424-TP2-aa_S02_L001_R1_001.cutadapt.alignMEM.dedupOptPIC.realignGATK.reads	0.821429	0.998303
CLL-62353-08S02398-TP1-aa_S9_L001_R1_001.cutadapt.alignMEM.dedupOptPIC.realignGATK.reads	CLL-62353-66S7385-TP2-aa_S88_L001_R1_001.cutadapt.alignMEM.dedupOptPIC.realignGATK.reads	0.928571	0.998322
CLL-079771-02S00754-TP1-aa_S75_L001_R1_001.cutadapt.alignMEM.dedupOptPIC.realignGATK.reads	CLL-079771-60S04923-TP2-aa_S65_L001_R1_001.cutadapt.alignMEM.dedupOptPIC.realignGATK.reads	1	0.99838
CLL-43504-08S02295-TP1-aa_S60_L001_R1_001.cutadapt.alignMEM.dedupOptPIC.realignGATK.reads	CLL-43504-66S0284-TP2-aa_S01_L001_R1_001.cutadapt.alignMEM.dedupOptPIC.realignGATK.reads	0.928571	0.998381
CLL-088588-03S7544-TP1-aa_S86_L001_R1_001.cutadapt.alignMEM.dedupOptPIC.realignGATK.reads	CLL-088588-65S0816-TP2-aa_S69_L001_R1_001.cutadapt.alignMEM.dedupOptPIC.realignGATK.reads	0.857143	0.998401
CLL-062118-01S08897-TP1-aa_S75_L001_R1_001.cutadapt.alignMEM.dedupOptPIC.realignGATK.reads	CLL-062118-66S7155-TP2-aa_S83_L001_R1_001.cutadapt.alignMEM.dedupOptPIC.realignGATK.reads	0.928571	0.998405
CLL-068098-01S4075-TP1-aa_S9_L001_R1_001.cutadapt.alignMEM.dedupOptPIC.realignGATK.reads	CLL-068098-04S02518-TP2-aa_S09_L001_R1_001.cutadapt.alignMEM.dedupOptPIC.realignGATK.reads	0.892857	0.99841
CLL-092752-04S0291-TP1_S61_L001_R1_001.cutadapt.alignMEM.dedupOptPIC.realignGATK.reads	CLL-092752-65S5541-TP2-aa_S65_L001_R1_001.cutadapt.alignMEM.dedupOptPIC.realignGATK.reads	0.892857	0.998417
CLL-095018-03S06003-TP1-aa_S4_L001_R1_001.cutadapt.alignMEM.dedupOptPIC.realignGATK.reads	CLL-095018-65S2875-TP2-aa_S85_L001_R1_001.cutadapt.alignMEM.dedupOptPIC.realignGATK.reads	0.857143	0.998421
CLL-078926-02S4385-TP1-aa_S71_L001_R1_001.cutadapt.alignMEM.dedupOptPIC.realignGATK.reads	CLL-078926-65S9257-TP2-aa_S4_L001_R1_001.cutadapt.alignMEM.dedupOptPIC.realignGATK.reads	0.928571	0.998422
CLL-32147-08S03224-TP1-aa_S82_L001_R1_001.cutadapt.alignMEM.dedupOptPIC.realignGATK.reads	CLL-32147-09S02143-TP2-aa_S77_L001_R1_001.cutadapt.alignMEM.dedupOptPIC.realignGATK.reads	0.964286	0.998428
CLL-002630-09S04835-TP1-aa_S62_L001_R1_001.cutadapt.alignMEM.dedupOptPIC.realignGATK.reads	CLL-002630-66S7254-TP2-aa_S72_L001_R1_001.cutadapt.alignMEM.dedupOptPIC.realignGATK.reads	0.928571	0.998439
CLL-053304-09S1601-TP1-aa_S87_L001_R1_001.cutadapt.alignMEM.dedupOptPIC.realignGATK.reads	CLL-053304-66S6939-TP2-aa_S4_L001_R1_001.cutadapt.alignMEM.dedupOptPIC.realignGATK.reads	0.964286	0.998441
CLL-46931-08S00934-TP1-aa_S06_L001_R1_001.cutadapt.alignMEM.dedupOptPIC.realignGATK.reads	CLL-46931-03S2629-TP2-aa_S0_L001_R1_001.cutadapt.alignMEM.dedupOptPIC.realignGATK.reads	0.964286	0.99846
CLL-076052-02S9870-TP1-aa_S87_L001_R1_001.cutadapt.alignMEM.dedupOptPIC.realignGATK.reads	CLL-076052-02S07753-TP2-aa_S61_L001_R1_001.cutadapt.alignMEM.dedupOptPIC.realignGATK.reads	0.821429	0.998466
CLL-088747-03S7924-TP1-aa_S75_L001_R1_001.cutadapt.alignMEM.dedupOptPIC.realignGATK.reads	CLL-088747-66S8658-TP2-aa_S7_L001_R1_001.cutadapt.alignMEM.dedupOptPIC.realignGATK.reads	0.928571	0.998466
CLL-46266-08S00237-TP1-aa_S80_L001_R1_001.cutadapt.alignMEM.dedupOptPIC.realignGATK.reads	CLL-46266-66S9269-TP2-aa_S72_L001_R1_001.cutadapt.alignMEM.dedupOptPIC.realignGATK.reads	0.928571	0.998469
CLL-47307-08S06468-TP1-aa_S9_L001_R1_001.cutadapt.alignMEM.dedupOptPIC.realignGATK.reads	CLL-47307-66S6731-TP2-aa_S72_L001_R1_001.cutadapt.alignMEM.dedupOptPIC.realignGATK.reads	0.928571	0.998487
CLL-075049-02S5979-TP1-aa_S7_L001_R1_001.cutadapt.alignMEM.dedupOptPIC.realignGATK.reads	CLL-075049-65S3629-TP2-aa_S62_L001_R1_001.cutadapt.alignMEM.dedupOptPIC.realignGATK.reads	0.857143	0.998491
CLL-096318-03S02564-TP1-aa_S89_L001_R1_001.cutadapt.alignMEM.dedupOptPIC.realignGATK.reads	CLL-096318-66S1564-TP2-aa_S67_L001_R1_001.cutadapt.alignMEM.dedupOptPIC.realignGATK.reads	0.892857	0.998492
CLL-062129-01S08890-TP1-aa_S68_L001_R1_001.cutadapt.alignMEM.dedupOptPIC.realignGATK.reads	CLL-062129-66S0705-TP2-aa_S83_L001_R1_001.cutadapt.alignMEM.dedupOptPIC.realignGATK.reads	0.892857	0.99851
CLL-076301-02S1943-TP1-aa_S04_L001_R1_001.cutadapt.alignMEM.dedupOptPIC.realignGATK.reads	CLL-076301-66S1722-TP2-aa_S82_L001_R1_001.cutadapt.alignMEM.dedupOptPIC.realignGATK.reads	0.821429	0.998521
CLL-49559-08S08156-TP1-aa_S8_L001_R1_001.cutadapt.alignMEM.dedupOptPIC.realignGATK.reads	CLL-49559-66S6045-TP2-aa_S09_L001_R1_001.cutadapt.alignMEM.dedupOptPIC.realignGATK.reads	0.964286	0.998537
CLL-075134-02S6962-TP1-aa_S76_L001_R1_001.cutadapt.alignMEM.dedupOptPIC.realignGATK.reads	CLL-075134-04S5511-TP2-aa_S60_L001_R1_001.cutadapt.alignMEM.dedupOptPIC.realignGATK.reads	0.892857	0.998542
CLL-44769-08S04536-TP1-aa_S02_L001_R1_001.cutadapt.alignMEM.dedupOptPIC.realignGATK.reads	CLL-44769-66S7610-TP2-aa_S2_L001_R1_001.cutadapt.alignMEM.dedupOptPIC.realignGATK.reads	0.928571	0.998543
CLL-069251-01S00197-TP1-aa_S65_L001_R1_001.cutadapt.alignMEM.dedupOptPIC.realignGATK.reads	CLL-069251-04S04928-TP2-aa_S71_L001_R1_001.cutadapt.alignMEM.dedupOptPIC.realignGATK.reads	0.892857	0.998543
CLL-052303-09S00189-TP1-aa_S80_L001_R1_001.cutadapt.alignMEM.dedupOptPIC.realignGATK.reads	CLL-052303-09S03866-TP2-aa_S70_L001_R1_001.cutadapt.alignMEM.dedupOptPIC.realignGATK.reads	0.75	0.998555
CLL-006112-09S06117-TP1-aa_S9_L001_R1_001.cutadapt.alignMEM.dedupOptPIC.realignGATK.reads	CLL-006112-60S8030-TP2-aa_S66_L001_R1_001.cutadapt.alignMEM.dedupOptPIC.realignGATK.reads	0.928571	0.998567
CLL-009688-09S01350-TP1-aa_S8_L001_R1_001.cutadapt.alignMEM.dedupOptPIC.realignGATK.reads	CLL-009688-66S6954-TP2-aa_S76_L001_R1_001.cutadapt.alignMEM.dedupOptPIC.realignGATK.reads	0.892857	0.99857
CLL-053376-09S1653-TP1-aa_S6_L001_R1_001.cutadapt.alignMEM.dedupOptPIC.realignGATK.reads	CLL-053376-65S02459-TP2-aa_S65_L001_R1_001.cutadapt.alignMEM.dedupOptPIC.realignGATK.reads	0.857143	0.998578
CLL-092461-04S6224-TP1-aa_S80_L001_R1_001.cutadapt.alignMEM.dedupOptPIC.realignGATK.reads	CLL-092461-66S1384-TP2-aa_S65_L001_R1_001.cutadapt.alignMEM.dedupOptPIC.realignGATK.reads	0.964286	0.998585
CLL-006663-09S06078-TP1-aa_S04_L001_R1_001.cutadapt.alignMEM.dedupOptPIC.realignGATK.reads	CLL-006663-03S05801-TP2-aa_S01_L001_R1_001.cutadapt.alignMEM.dedupOptPIC.realignGATK.reads	1	0.9986
CLL-84134-09S9883-TP1-aa_S08_L001_R1_001.cutadapt.alignMEM.dedupOptPIC.realignGATK.reads	CLL-84134-01S60127-TP2-aa_S65_L001_R1_001.cutadapt.alignMEM.dedupOptPIC.realignGATK.reads	0.857143	0.998604
CLL-065932-01S7989-TP1-aa_S69_L001_R1_001.cutadapt.alignMEM.dedupOptPIC.realignGATK.reads	CLL-065932-66S7835-TP2-aa_S74_L001_R1_001.cutadapt.alignMEM.dedupOptPIC.realignGATK.reads	0.857143	0.998609
CLL-052011-09S7300-TP1-aa_S05_L001_R1_001.cutadapt.alignMEM.dedupOptPIC.realignGATK.reads	CLL-052011-65S5291-TP2-aa_S09_L001_R1_001.cutadapt.alignMEM.dedupOptPIC.realignGATK.reads	0.964286	0.998612
CLL-49721-08S09756-TP1-aa_S62_L001_R1_001.cutadapt.alignMEM.dedupOptPIC.realignGATK.reads	CLL-49721-09S02860-TP2-aa_S75_L001_R1_001.cutadapt.alignMEM.dedupOptPIC.realignGATK.reads	0.821429	0.998619
CLL-089243-03S9943-TP1-aa_S6_L001_R1_001.cutadapt.alignMEM.dedupOptPIC.realignGATK.reads	CLL-089243-65S09068-TP2-aa_S0_L001_R1_001.cutadapt.alignMEM.dedupOptPIC.realignGATK.reads	0.821429	0.998645
CLL-081306-04S0370-TP1-aa_S64_L001_R1_001.cutadapt.alignMEM.dedupOptPIC.realignGATK.reads	CLL-081306-66S1978-TP2-aa_S6_L001_R1_001.cutadapt.alignMEM.dedupOptPIC.realignGATK.reads	0.964286	0.998646
CLL-075140-02S0128-TP1-aa_S88_L001_R1_001.cutadapt.alignMEM.dedupOptPIC.realignGATK.reads	CLL-075140-66S9968-TP2-aa_S02_L001_R1_001.cutadapt.alignMEM.dedupOptPIC.realignGATK.reads	0.785714	0.998649
CLL-61173-09S5583-TP1_S9_L001_R1_001.cutadapt.alignMEM.dedupOptPIC.realignGATK.reads	CLL-61173-65S01270-TP2-aa_S68_L001_R1_001.cutadapt.alignMEM.dedupOptPIC.realignGATK.reads	0.928571	0.998667
CLL-055046-08S04174-TP1-aa_S05_L001_R1_001.cutadapt.alignMEM.dedupOptPIC.realignGATK.reads	CLL-055046-66S8515-TP2-aa_S68_L001_R1_001.cutadapt.alignMEM.dedupOptPIC.realignGATK.reads	0.928571	0.998672
CLL-41147-02S5974-TP1-aa_S4_L001_R1_001.cutadapt.alignMEM.dedupOptPIC.realignGATK.reads	CLL-41147-66S2903-TP2-aa_S08_L001_R1_001.cutadapt.alignMEM.dedupOptPIC.realignGATK.reads	0.821429	0.998673
CLL-050759-08S65253-TP1-aa_S63_L001_R1_001.cutadapt.alignMEM.dedupOptPIC.realignGATK.reads	CLL-050759-66S7997-TP2-aa_S6_L001_R1_001.cutadapt.alignMEM.dedupOptPIC.realignGATK.reads	0.857143	0.998686
CLL-069724-01S00853-TP1-aa_S05_L001_R1_001.cutadapt.alignMEM.dedupOptPIC.realignGATK.reads	CLL-069724-66S0482-TP2-aa_S72_L001_R1_001.cutadapt.alignMEM.dedupOptPIC.realignGATK.reads	0.892857	0.998701
CLL-009947-09S02706-TP1-aa_S89_L001_R1_001.cutadapt.alignMEM.dedupOptPIC.realignGATK.reads	CLL-009947-03S6709-TP2-aa_S77_L001_R1_001.cutadapt.alignMEM.dedupOptPIC.realignGATK.reads	0.928571	0.998702
CLL-092786-04S6556-TP1_S00_L001_R1_001.cutadapt.alignMEM.dedupOptPIC.realignGATK.reads	CLL-092786-66S1024-TP2-aa_S80_L001_R1_001.cutadapt.alignMEM.dedupOptPIC.realignGATK.reads	0.964286	0.998711
CLL-072350-02S09264-TP1-aa_S61_L001_R1_001.cutadapt.alignMEM.dedupOptPIC.realignGATK.reads	CLL-072350-66S5360-TP2-aa_S61_L001_R1_001.cutadapt.alignMEM.dedupOptPIC.realignGATK.reads	0.928571	0.998715
CLL-052606-09S7273-TP1-aa_S61_L001_R1_001.cutadapt.alignMEM.dedupOptPIC.realignGATK.reads	CLL-052606-04S02861-TP2-aa_S01_L001_R1_001.cutadapt.alignMEM.dedupOptPIC.realignGATK.reads	0.892857	0.998718
CLL-41596-08S01515-TP1-aa_S73_L001_R1_001.cutadapt.alignMEM.dedupOptPIC.realignGATK.reads	CLL-41596-03S3540-TP2-aa_S7_L001_R1_001.cutadapt.alignMEM.dedupOptPIC.realignGATK.reads	0.892857	0.99872
CLL-096498-03S02001-TP1-aa_S8_L001_R1_001.cutadapt.alignMEM.dedupOptPIC.realignGATK.reads	CLL-096498-04S1475-TP2-aa_S08_L001_R1_001.cutadapt.alignMEM.dedupOptPIC.realignGATK.reads	0.928571	0.998746
CLL-40491-08S01094-TP1-aa_S63_L001_R1_001.cutadapt.alignMEM.dedupOptPIC.realignGATK.reads	CLL-40491-09S01707-TP2-aa_S02_L001_R1_001.cutadapt.alignMEM.dedupOptPIC.realignGATK.reads	0.928571	0.998756
CLL-3948-01S08319-TP1-aa_S1_L001_R1_001.cutadapt.alignMEM.dedupOptPIC.realignGATK.reads	CLL-3948-66S8904-TP2-aa_S74_L001_R1_001.cutadapt.alignMEM.dedupOptPIC.realignGATK.reads	0.928571	0.998763
CLL-059907-09S6612-TP1-aa_S66_L001_R1_001.cutadapt.alignMEM.dedupOptPIC.realignGATK.reads	CLL-059907-01S8207-TP2-aa_S00_L001_R1_001.cutadapt.alignMEM.dedupOptPIC.realignGATK.reads	0.928571	0.998768
CLL-43871-08S03039-TP1-aa_S00_L001_R1_001.cutadapt.alignMEM.dedupOptPIC.realignGATK.reads	CLL-43871-03S7006-TP2-aa_S63_L001_R1_001.cutadapt.alignMEM.dedupOptPIC.realignGATK.reads	0.892857	0.99877
CLL-093538-04S7700-TP1-aa_S82_L001_R1_001.cutadapt.alignMEM.dedupOptPIC.realignGATK.reads	CLL-093538-66S5189-TP2-aa_S79_L001_R1_001.cutadapt.alignMEM.dedupOptPIC.realignGATK.reads	0.892857	0.998774
CLL-077431-02S3158-TP1-aa_S8_L001_R1_001.cutadapt.alignMEM.dedupOptPIC.realignGATK.reads	CLL-077431-03S65265-TP2-aa_S02_L001_R1_001.cutadapt.alignMEM.dedupOptPIC.realignGATK.reads	0.964286	0.998776
CLL-082330-03S06195-TP1-aa_S09_L001_R1_001.cutadapt.alignMEM.dedupOptPIC.realignGATK.reads	CLL-082330-04S07828-TP2-aa_S1_L001_R1_001.cutadapt.alignMEM.dedupOptPIC.realignGATK.reads	0.892857	0.998788
CLL-050841-04S00692-TP2-aa_S63_L001_R1_001.cutadapt.alignMEM.dedupOptPIC.realignGATK.reads	CLL-050841-08S65483-TP1-aa_S2_L001_R1_001.cutadapt.alignMEM.dedupOptPIC.realignGATK.reads	0.892857	0.998796
CLL-49124-08S09284-TP1-aa_S09_L001_R1_001.cutadapt.alignMEM.dedupOptPIC.realignGATK.reads	CLL-49124-66S5441-TP2-aa_S88_L001_R1_001.cutadapt.alignMEM.dedupOptPIC.realignGATK.reads	1	0.998799
CLL-000482-09S00061-TP1-aa_S2_L001_R1_001.cutadapt.alignMEM.dedupOptPIC.realignGATK.reads	CLL-000482-66S5367-TP2-aa_S2_L001_R1_001.cutadapt.alignMEM.dedupOptPIC.realignGATK.reads	0.928571	0.998806
CLL-070220-02S8291-TP1-aa_S6_L001_R1_001.cutadapt.alignMEM.dedupOptPIC.realignGATK.reads	CLL-070220-66S7612-TP2-aa_S82_L001_R1_001.cutadapt.alignMEM.dedupOptPIC.realignGATK.reads	0.928571	0.998811
CLL-004931-01S0992-TP1-aa_S08_L001_R1_001.cutadapt.alignMEM.dedupOptPIC.realignGATK.reads	CLL-004931-66S7583-TP2-aa_S62_L001_R1_001.cutadapt.alignMEM.dedupOptPIC.realignGATK.reads	0.821429	0.998818
CLL-46672-08S00742-TP1-aa_S03_L001_R1_001.cutadapt.alignMEM.dedupOptPIC.realignGATK.reads	CLL-46672-03S1786-TP2-aa_S68_L001_R1_001.cutadapt.alignMEM.dedupOptPIC.realignGATK.reads	0.964286	0.998821
CLL-49438-08S09382-TP1-aa_S7_L001_R1_001.cutadapt.alignMEM.dedupOptPIC.realignGATK.reads	CLL-49438-66S6937-TP2-aa_S7_L001_R1_001.cutadapt.alignMEM.dedupOptPIC.realignGATK.reads	0.892857	0.998825
CLL-43519-08S01691-TP1-aa_S00_L001_R1_001.cutadapt.alignMEM.dedupOptPIC.realignGATK.reads	CLL-43519-66S2577-TP2-aa_S78_L001_R1_001.cutadapt.alignMEM.dedupOptPIC.realignGATK.reads	0.928571	0.998828
CLL-058629-01S6432-TP2-aa_S06_L001_R1_001.cutadapt.alignMEM.dedupOptPIC.realignGATK.reads	CLL-058629-09S0821-TP1-aa_S08_L001_R1_001.cutadapt.alignMEM.dedupOptPIC.realignGATK.reads	0.857143	0.998846
CLL-052329-09S8182-TP1-aa_S73_L001_R1_001.cutadapt.alignMEM.dedupOptPIC.realignGATK.reads	CLL-052329-01S01538-TP2-aa_S4_L001_R1_001.cutadapt.alignMEM.dedupOptPIC.realignGATK.reads	0.857143	0.99885
CLL-063637-01S09217-TP1-aa_S80_L001_R1_001.cutadapt.alignMEM.dedupOptPIC.realignGATK.reads	CLL-063637-66S3575-TP2-aa_S68_L001_R1_001.cutadapt.alignMEM.dedupOptPIC.realignGATK.reads	0.892857	0.998857
CLL-073886-02S01199-TP1-aa_S08_L001_R1_001.cutadapt.alignMEM.dedupOptPIC.realignGATK.reads	CLL-073886-60S65035-TP2-aa_S77_L001_R1_001.cutadapt.alignMEM.dedupOptPIC.realignGATK.reads	0.928571	0.998862
CLL-065177-01S7925-TP1-aa_S8_L001_R1_001.cutadapt.alignMEM.dedupOptPIC.realignGATK.reads	CLL-065177-66S8260-TP2-aa_S75_L001_R1_001.cutadapt.alignMEM.dedupOptPIC.realignGATK.reads	0.928571	0.998869
CLL-066401-01S2675-TP1-aa_S81_L001_R1_001.cutadapt.alignMEM.dedupOptPIC.realignGATK.reads	CLL-066401-04S7393-TP2-aa_S79_L001_R1_001.cutadapt.alignMEM.dedupOptPIC.realignGATK.reads	0.892857	0.998881
CLL-084416-03S07555-TP1_S8_L001_R1_001.cutadapt.alignMEM.dedupOptPIC.realignGATK.reads	CLL-084416-66S0214-TP2-aa_S71_L001_R1_001.cutadapt.alignMEM.dedupOptPIC.realignGATK.reads	0.892857	0.998882
CLL-005312-09S3434-TP1_S03_L001_R1_001.cutadapt.alignMEM.dedupOptPIC.realignGATK.reads	CLL-005312-02S3242-TP2-aa_S8_L001_R1_001.cutadapt.alignMEM.dedupOptPIC.realignGATK.reads	0.964286	0.998882
CLL-41157-08S01998-TP1-aa_S3_L001_R1_001.cutadapt.alignMEM.dedupOptPIC.realignGATK.reads	CLL-41157-66S1331-TP2-aa_S06_L001_R1_001.cutadapt.alignMEM.dedupOptPIC.realignGATK.reads	0.892857	0.998884
CLL-46839-01S60478-TP1-aa_S65_L001_R1_001.cutadapt.alignMEM.dedupOptPIC.realignGATK.reads	CLL-46839-03S8819-TP2-aa_S78_L001_R1_001.cutadapt.alignMEM.dedupOptPIC.realignGATK.reads	0.964286	0.998889
CLL-40152-08S05795-TP1-aa_S71_L001_R1_001.cutadapt.alignMEM.dedupOptPIC.realignGATK.reads	CLL-40152-66S5381-TP2-aa_S8_L001_R1_001.cutadapt.alignMEM.dedupOptPIC.realignGATK.reads	1	0.998889
CLL-000368-09S05224-TP1-aa_S07_L001_R1_001.cutadapt.alignMEM.dedupOptPIC.realignGATK.reads	CLL-000368-66S6040-TP2-aa_S08_L001_R1_001.cutadapt.alignMEM.dedupOptPIC.realignGATK.reads	0.821429	0.998896
CLL-064662-01S04198-TP1-aa_S05_L001_R1_001.cutadapt.alignMEM.dedupOptPIC.realignGATK.reads	CLL-064662-60S5166-TP2-aa_S8_L001_R1_001.cutadapt.alignMEM.dedupOptPIC.realignGATK.reads	0.785714	0.998902
CLL-092526-04S6557-TP1_S75_L001_R1_001.cutadapt.alignMEM.dedupOptPIC.realignGATK.reads	CLL-092526-66S8465-TP2-aa_S77_L001_R1_001.cutadapt.alignMEM.dedupOptPIC.realignGATK.reads	0.964286	0.998913
CLL-052054-09S7344-TP1-aa_S89_L001_R1_001.cutadapt.alignMEM.dedupOptPIC.realignGATK.reads	CLL-052054-66S7699-TP2-aa_S78_L001_R1_001.cutadapt.alignMEM.dedupOptPIC.realignGATK.reads	0.928571	0.998936
CLL-000133-01S05946-TP1-aa_S78_L001_R1_001.cutadapt.alignMEM.dedupOptPIC.realignGATK.reads	CLL-000133-60S65215-TP2-aa_S06_L001_R1_001.cutadapt.alignMEM.dedupOptPIC.realignGATK.reads	0.75	0.998953
CLL-007220-09S08055-TP1-aa_S78_L001_R1_001.cutadapt.alignMEM.dedupOptPIC.realignGATK.reads	CLL-007220-66S4254-TP2-aa_S83_L001_R1_001.cutadapt.alignMEM.dedupOptPIC.realignGATK.reads	0.928571	0.998962
CLL-091943-04S522-TP1-aa_S80_L001_R1_001.cutadapt.alignMEM.dedupOptPIC.realignGATK.reads	CLL-091943-66S7249-TP2-aa_S76_L001_R1_001.cutadapt.alignMEM.dedupOptPIC.realignGATK.reads	0.928571	0.998971
CLL-064953-01S65463-TP1-aa_S77_L001_R1_001.cutadapt.alignMEM.dedupOptPIC.realignGATK.reads	CLL-064953-65S8581-TP2-aa_S07_L001_R1_001.cutadapt.alignMEM.dedupOptPIC.realignGATK.reads	0.821429	0.998976
CLL-066629-01S1689-TP1-aa_S3_L001_R1_001.cutadapt.alignMEM.dedupOptPIC.realignGATK.reads	CLL-066629-66S6289-TP2-aa_S78_L001_R1_001.cutadapt.alignMEM.dedupOptPIC.realignGATK.reads	0.928571	0.998976
CLL-064842-01S65198-TP1-aa_S89_L001_R1_001.cutadapt.alignMEM.dedupOptPIC.realignGATK.reads	CLL-064842-66S3085-TP2-aa_S72_L001_R1_001.cutadapt.alignMEM.dedupOptPIC.realignGATK.reads	0.928571	0.998985
CLL-052792-09S8013-TP1-aa_S62_L001_R1_001.cutadapt.alignMEM.dedupOptPIC.realignGATK.reads	CLL-052792-03S00842-TP2-aa_S61_L001_R1_001.cutadapt.alignMEM.dedupOptPIC.realignGATK.reads	0.892857	0.998991
CLL-055928-08S65017-TP1-aa_S09_L001_R1_001.cutadapt.alignMEM.dedupOptPIC.realignGATK.reads	CLL-055928-66S9471-TP2-aa_S87_L001_R1_001.cutadapt.alignMEM.dedupOptPIC.realignGATK.reads	0.964286	0.998991
CLL-006268-09S06830-TP1-aa_S02_L001_R1_001.cutadapt.alignMEM.dedupOptPIC.realignGATK.reads	CLL-006268-60S66124-TP2-aa_S03_L001_R1_001.cutadapt.alignMEM.dedupOptPIC.realignGATK.reads	0.928571	0.998993
CLL-052000-01S00559-TP1-aa_S66_L001_R1_001.cutadapt.alignMEM.dedupOptPIC.realignGATK.reads	CLL-052000-60S6446-TP2-aa_S71_L001_R1_001.cutadapt.alignMEM.dedupOptPIC.realignGATK.reads	0.714286	0.998995
CLL-42892-08S02091-TP1-aa_S70_L001_R1_001.cutadapt.alignMEM.dedupOptPIC.realignGATK.reads	CLL-42892-66S7619-TP2-aa_S1_L001_R1_001.cutadapt.alignMEM.dedupOptPIC.realignGATK.reads	0.964286	0.999004
CLL-063790-01S01096-TP1-aa_S64_L001_R1_001.cutadapt.alignMEM.dedupOptPIC.realignGATK.reads	CLL-063790-66S3724-TP2-aa_S75_L001_R1_001.cutadapt.alignMEM.dedupOptPIC.realignGATK.reads	0.928571	0.999015
CLL-40614-08S05057-TP1-aa_S86_L001_R1_001.cutadapt.alignMEM.dedupOptPIC.realignGATK.reads	CLL-40614-60S60798-TP2-aa_S75_L001_R1_001.cutadapt.alignMEM.dedupOptPIC.realignGATK.reads	0.892857	0.999017
CLL-082684-03S2206-TP1_S69_L001_R1_001.cutadapt.alignMEM.dedupOptPIC.realignGATK.reads	CLL-082684-60S8269-TP2-aa_S86_L001_R1_001.cutadapt.alignMEM.dedupOptPIC.realignGATK.reads	0.535714	0.999023
CLL-092336-04S6947-TP1_S64_L001_R1_001.cutadapt.alignMEM.dedupOptPIC.realignGATK.reads	CLL-092336-65S03379-TP2-aa_S60_L001_R1_001.cutadapt.alignMEM.dedupOptPIC.realignGATK.reads	0.714286	0.999028
CLL-079959-02S00759-TP1-aa_S68_L001_R1_001.cutadapt.alignMEM.dedupOptPIC.realignGATK.reads	CLL-079959-04S08221-TP2-aa_S66_L001_R1_001.cutadapt.alignMEM.dedupOptPIC.realignGATK.reads	1	0.999042
CLL-053319-09S1606-TP1-aa_S3_L001_R1_001.cutadapt.alignMEM.dedupOptPIC.realignGATK.reads	CLL-053319-66S9088-TP2-aa_S74_L001_R1_001.cutadapt.alignMEM.dedupOptPIC.realignGATK.reads	0.964286	0.999055
CLL-48472-08S08857-TP1-aa_S01_L001_R1_001.cutadapt.alignMEM.dedupOptPIC.realignGATK.reads	CLL-48472-09S3323-TP2-aa_S09_L001_R1_001.cutadapt.alignMEM.dedupOptPIC.realignGATK.reads	1	0.999061
CLL-42813-08S02057-TP1_S67_L001_R1_001.cutadapt.alignMEM.dedupOptPIC.realignGATK.reads	CLL-42813-65S1986-TP2-aa_S80_L001_R1_001.cutadapt.alignMEM.dedupOptPIC.realignGATK.reads	0.892857	0.999062
CLL-050952-08S60599-TP1-aa_S3_L001_R1_001.cutadapt.alignMEM.dedupOptPIC.realignGATK.reads	CLL-050952-04S5528-TP2-aa_S64_L001_R1_001.cutadapt.alignMEM.dedupOptPIC.realignGATK.reads	1	0.999071
CLL-053006-09S9505-TP1-aa_S71_L001_R1_001.cutadapt.alignMEM.dedupOptPIC.realignGATK.reads	CLL-053006-03S6747-TP2-aa_S01_L001_R1_001.cutadapt.alignMEM.dedupOptPIC.realignGATK.reads	1	0.999074
CLL-066063-01S1666-TP1-aa_S68_L001_R1_001.cutadapt.alignMEM.dedupOptPIC.realignGATK.reads	CLL-066063-02S07487-TP2-aa_S89_L001_R1_001.cutadapt.alignMEM.dedupOptPIC.realignGATK.reads	0.964286	0.999074
CLL-050648-08S65302-TP1-aa_S76_L001_R1_001.cutadapt.alignMEM.dedupOptPIC.realignGATK.reads	CLL-050648-03S00422-TP2-aa_S9_L001_R1_001.cutadapt.alignMEM.dedupOptPIC.realignGATK.reads	0.964286	0.999095
CLL-085800-03S0926-TP1_S01_L001_R1_001.cutadapt.alignMEM.dedupOptPIC.realignGATK.reads	CLL-085800-66S7026-TP2-aa_S07_L001_R1_001.cutadapt.alignMEM.dedupOptPIC.realignGATK.reads	0.964286	0.9991
CLL-058697-09S0877-TP1-aa_S05_L001_R1_001.cutadapt.alignMEM.dedupOptPIC.realignGATK.reads	CLL-058697-66S7416-TP2-aa_S61_L001_R1_001.cutadapt.alignMEM.dedupOptPIC.realignGATK.reads	0.928571	0.999107
CLL-099413-03S60129-TP1_S61_L001_R1_001.cutadapt.alignMEM.dedupOptPIC.realignGATK.reads	CLL-099413-66S6505-TP2-aa_S87_L001_R1_001.cutadapt.alignMEM.dedupOptPIC.realignGATK.reads	0.928571	0.999118
CLL-050254-09S60838-TP1-aa_S65_L001_R1_001.cutadapt.alignMEM.dedupOptPIC.realignGATK.reads	CLL-050254-03S07377-TP2-aa_S88_L001_R1_001.cutadapt.alignMEM.dedupOptPIC.realignGATK.reads	0.892857	0.999133
CLL-004492-66S6379-TP2-aa_S77_L001_R1_001.cutadapt.alignMEM.dedupOptPIC.realignGATK.reads	CLL-004492-66S6379-TP2-aa_S00_L001_R1_001.cutadapt.alignMEM.dedupOptPIC.realignGATK.reads	0.928571	0.999137
CLL-068518-01S3399-TP1-aa_S00_L001_R1_001.cutadapt.alignMEM.dedupOptPIC.realignGATK.reads	CLL-068518-66S1996-TP2-aa_S05_L001_R1_001.cutadapt.alignMEM.dedupOptPIC.realignGATK.reads	0.821429	0.99914
CLL-060752-01S8444-TP1-aa_S0_L001_R1_001.cutadapt.alignMEM.dedupOptPIC.realignGATK.reads	CLL-060752-02S1462-TP2-aa_S02_L001_R1_001.cutadapt.alignMEM.dedupOptPIC.realignGATK.reads	0.928571	0.999141
CLL-33699-08S65312-TP1-aa_S65_L001_R1_001.cutadapt.alignMEM.dedupOptPIC.realignGATK.reads	CLL-33699-04S60784-TP2-aa_S81_L001_R1_001.cutadapt.alignMEM.dedupOptPIC.realignGATK.reads	0.964286	0.999142
CLL-098412-03S04416-TP1_S03_L001_R1_001.cutadapt.alignMEM.dedupOptPIC.realignGATK.reads	CLL-098412-60S01977-TP2-aa_S8_L001_R1_001.cutadapt.alignMEM.dedupOptPIC.realignGATK.reads	0.892857	0.999144
CLL-059157-09S6116-TP1-aa_S78_L001_R1_001.cutadapt.alignMEM.dedupOptPIC.realignGATK.reads	CLL-059157-65S5542-TP2-aa_S83_L001_R1_001.cutadapt.alignMEM.dedupOptPIC.realignGATK.reads	0.964286	0.999153
CLL-006526-09S00380-TP1-aa_S79_L001_R1_001.cutadapt.alignMEM.dedupOptPIC.realignGATK.reads	CLL-006526-66S6773-TP2-aa_S80_L001_R1_001.cutadapt.alignMEM.dedupOptPIC.realignGATK.reads	0.928571	0.999153
CLL-47741-08S06996-TP1-aa_S67_L001_R1_001.cutadapt.alignMEM.dedupOptPIC.realignGATK.reads	CLL-47741-09S2146-TP2-aa_S66_L001_R1_001.cutadapt.alignMEM.dedupOptPIC.realignGATK.reads	0.928571	0.999178
CLL-063160-01S02966-TP1-aa_S71_L001_R1_001.cutadapt.alignMEM.dedupOptPIC.realignGATK.reads	CLL-063160-03S8493-TP2-aa_S85_L001_R1_001.cutadapt.alignMEM.dedupOptPIC.realignGATK.reads	0.928571	0.999189
CLL-090396-03S05618-TP1_S1_L001_R1_001.cutadapt.alignMEM.dedupOptPIC.realignGATK.reads	CLL-090396-66S9931-TP2-aa_S89_L001_R1_001.cutadapt.alignMEM.dedupOptPIC.realignGATK.reads	1	0.999208
CLL-084854-03S01291-TP1_S7_L001_R1_001.cutadapt.alignMEM.dedupOptPIC.realignGATK.reads	CLL-084854-60S06292-TP2-aa_S04_L001_R1_001.cutadapt.alignMEM.dedupOptPIC.realignGATK.reads	0.964286	0.999209
CLL-33699-08S2387-TP1-aa_S76_L001_R1_001.cutadapt.alignMEM.dedupOptPIC.realignGATK.reads	CLL-33699-04S60784-TP2-aa_S81_L001_R1_001.cutadapt.alignMEM.dedupOptPIC.realignGATK.reads	0.928571	0.99921
CLL-43432-08S03129-TP1-aa_S80_L001_R1_001.cutadapt.alignMEM.dedupOptPIC.realignGATK.reads	CLL-43432-66S6050-TP2-aa_S6_L001_R1_001.cutadapt.alignMEM.dedupOptPIC.realignGATK.reads	0.892857	0.999212
CLL-42137-08S02794-TP1-aa_S04_L001_R1_001.cutadapt.alignMEM.dedupOptPIC.realignGATK.reads	CLL-42137-60S1838-TP2-aa_S61_L001_R1_001.cutadapt.alignMEM.dedupOptPIC.realignGATK.reads	0.964286	0.999214
CLL-072306-02S09262-TP1-aa_S65_L001_R1_001.cutadapt.alignMEM.dedupOptPIC.realignGATK.reads	CLL-072306-03S09940-TP2-aa_S6_L001_R1_001.cutadapt.alignMEM.dedupOptPIC.realignGATK.reads	1	0.999219
CLL-071197-02S08608-TP1-aa_S88_L001_R1_001.cutadapt.alignMEM.dedupOptPIC.realignGATK.reads	CLL-071197-66S1592-TP2-aa_S7_L001_R1_001.cutadapt.alignMEM.dedupOptPIC.realignGATK.reads	1	0.999231
CLL-004413-01S6062-TP1-aa_S70_L001_R1_001.cutadapt.alignMEM.dedupOptPIC.realignGATK.reads	CLL-004413-66S9718-TP2-aa_S3_L001_R1_001.cutadapt.alignMEM.dedupOptPIC.realignGATK.reads	0.678571	0.999238
CLL-000133-60S65215-TP2-aa_S76_L001_R1_001.cutadapt.alignMEM.dedupOptPIC.realignGATK.reads	CLL-000133-60S65215-TP2-aa_S06_L001_R1_001.cutadapt.alignMEM.dedupOptPIC.realignGATK.reads	0.892857	0.999238
CLL-48458-08S08158-TP1-aa_S3_L001_R1_001.cutadapt.alignMEM.dedupOptPIC.realignGATK.reads	CLL-48458-01S9373-TP2-aa_S65_L001_R1_001.cutadapt.alignMEM.dedupOptPIC.realignGATK.reads	1	0.999242
CLL-44809-08S04005-TP1-aa_S6_L001_R1_001.cutadapt.alignMEM.dedupOptPIC.realignGATK.reads	CLL-44809-66S9580-TP2-aa_S1_L001_R1_001.cutadapt.alignMEM.dedupOptPIC.realignGATK.reads	0.892857	0.999252
CLL-44736-08S04535-TP1-aa_S00_L001_R1_001.cutadapt.alignMEM.dedupOptPIC.realignGATK.reads	CLL-44736-66S5832-TP2-aa_S05_L001_R1_001.cutadapt.alignMEM.dedupOptPIC.realignGATK.reads	0.928571	0.999263
CLL-000133-01S05946-TP1-aa_S78_L001_R1_001.cutadapt.alignMEM.dedupOptPIC.realignGATK.reads	CLL-000133-60S65215-TP2-aa_S76_L001_R1_001.cutadapt.alignMEM.dedupOptPIC.realignGATK.reads	0.928571	0.999274
CLL-050694-08S65111-TP1-aa_S62_L001_R1_001.cutadapt.alignMEM.dedupOptPIC.realignGATK.reads	CLL-050694-65S1855-TP2-aa_S08_L001_R1_001.cutadapt.alignMEM.dedupOptPIC.realignGATK.reads	0.928571	0.999276
CLL-083583-03S4509-TP1_S70_L001_R1_001.cutadapt.alignMEM.dedupOptPIC.realignGATK.reads	CLL-083583-66S8960-TP2-aa_S6_L001_R1_001.cutadapt.alignMEM.dedupOptPIC.realignGATK.reads	0.964286	0.999286
CLL-050233-01S02255-TP1-aa_S85_L001_R1_001.cutadapt.alignMEM.dedupOptPIC.realignGATK.reads	CLL-050233-66S8495-TP2-aa_S82_L001_R1_001.cutadapt.alignMEM.dedupOptPIC.realignGATK.reads	0.928571	0.999294
CLL-096352-03S01299-TP1_S2_L001_R1_001.cutadapt.alignMEM.dedupOptPIC.realignGATK.reads	CLL-096352-66S6715-TP2-aa_S65_L001_R1_001.cutadapt.alignMEM.dedupOptPIC.realignGATK.reads	0.892857	0.999295
CLL-008070-09S08272-TP1-aa_S63_L001_R1_001.cutadapt.alignMEM.dedupOptPIC.realignGATK.reads	CLL-008070-66S9319-TP2-aa_S67_L001_R1_001.cutadapt.alignMEM.dedupOptPIC.realignGATK.reads	0.964286	0.999298
CLL-062512-01S07942-TP1-aa_S68_L001_R1_001.cutadapt.alignMEM.dedupOptPIC.realignGATK.reads	CLL-062512-66S6140-TP2-aa_S60_L001_R1_001.cutadapt.alignMEM.dedupOptPIC.realignGATK.reads	0.892857	0.999301
CLL-051429-09S7204-TP1-aa_S01_L001_R1_001.cutadapt.alignMEM.dedupOptPIC.realignGATK.reads	CLL-051429-66S7707-TP2-aa_S9_L001_R1_001.cutadapt.alignMEM.dedupOptPIC.realignGATK.reads	0.964286	0.999313
CLL-050530-08S65880-TP1-aa_S88_L001_R1_001.cutadapt.alignMEM.dedupOptPIC.realignGATK.reads	CLL-050530-65S0000-TP2-aa_S68_L001_R1_001.cutadapt.alignMEM.dedupOptPIC.realignGATK.reads	0.821429	0.999313
CLL-086740-03S5129-TP1_S63_L001_R1_001.cutadapt.alignMEM.dedupOptPIC.realignGATK.reads	CLL-086740-60S1291-TP2-aa_S75_L001_R1_001.cutadapt.alignMEM.dedupOptPIC.realignGATK.reads	0.892857	0.999315
CLL-42429-08S02287-TP1-aa_S3_L001_R1_001.cutadapt.alignMEM.dedupOptPIC.realignGATK.reads	CLL-42429-09S1975-TP2-aa_S70_L001_R1_001.cutadapt.alignMEM.dedupOptPIC.realignGATK.reads	0.928571	0.999316
CLL-053793-09S9008-TP1-aa_S78_L001_R1_001.cutadapt.alignMEM.dedupOptPIC.realignGATK.reads	CLL-053793-02S1470-TP2-aa_S4_L001_R1_001.cutadapt.alignMEM.dedupOptPIC.realignGATK.reads	0.928571	0.999319
CLL-33699-08S65312-TP2-aa_S65_L001_R1_001.cutadapt.alignMEM.dedupOptPIC.realignGATK.reads	CLL-33699-08S2387-TP1-aa_S76_L001_R1_001.cutadapt.alignMEM.dedupOptPIC.realignGATK.reads	0.928571	0.999319
CLL-006510-09S00182-TP1-aa_S82_L001_R1_001.cutadapt.alignMEM.dedupOptPIC.realignGATK.reads	CLL-006510-66S6500-TP2-aa_S03_L001_R1_001.cutadapt.alignMEM.dedupOptPIC.realignGATK.reads	0.928571	0.999323
CLL-058967-09S0115-TP1-aa_S79_L001_R1_001.cutadapt.alignMEM.dedupOptPIC.realignGATK.reads	CLL-058967-60S01600-TP2-aa_S4_L001_R1_001.cutadapt.alignMEM.dedupOptPIC.realignGATK.reads	0.892857	0.999336
CLL-085798-02S04365-TP1-aa_S87_L001_R1_001.cutadapt.alignMEM.dedupOptPIC.realignGATK.reads	CLL-085798-04S09630-TP2-aa_S78_L001_R1_001.cutadapt.alignMEM.dedupOptPIC.realignGATK.reads	0.964286	0.99934
CLL-092860-04S6558-TP1_S6_L001_R1_001.cutadapt.alignMEM.dedupOptPIC.realignGATK.reads	CLL-092860-60S65113-TP2-aa_S63_L001_R1_001.cutadapt.alignMEM.dedupOptPIC.realignGATK.reads	0.821429	0.999354
CLL-42019-08S01349-TP1-aa_S6_L001_R1_001.cutadapt.alignMEM.dedupOptPIC.realignGATK.reads	CLL-42019-66S9521-TP2-aa_S9_L001_R1_001.cutadapt.alignMEM.dedupOptPIC.realignGATK.reads	0.928571	0.999357
CLL-057696-09S5266-TP1-aa_S70_L001_R1_001.cutadapt.alignMEM.dedupOptPIC.realignGATK.reads	CLL-057696-66S8993-TP2-aa_S00_L001_R1_001.cutadapt.alignMEM.dedupOptPIC.realignGATK.reads	0.964286	0.999365
CLL-42060-08S02195-TP1-aa_S04_L001_R1_001.cutadapt.alignMEM.dedupOptPIC.realignGATK.reads	CLL-42060-66S6370-TP2-aa_S60_L001_R1_001.cutadapt.alignMEM.dedupOptPIC.realignGATK.reads	0.964286	0.999379
CLL-089164-03S9583-TP1_S68_L001_R1_001.cutadapt.alignMEM.dedupOptPIC.realignGATK.reads	CLL-089164-65S7072-TP2-aa_S0_L001_R1_001.cutadapt.alignMEM.dedupOptPIC.realignGATK.reads	0.892857	0.99938
CLL-085538-02S04686-TP1-aa_S3_L001_R1_001.cutadapt.alignMEM.dedupOptPIC.realignGATK.reads	CLL-085538-66S8876-TP2-aa_S75_L001_R1_001.cutadapt.alignMEM.dedupOptPIC.realignGATK.reads	1	0.999382
CLL-006561-09S00705-TP1-aa_S06_L001_R1_001.cutadapt.alignMEM.dedupOptPIC.realignGATK.reads	CLL-006561-03S60998-TP2-aa_S67_L001_R1_001.cutadapt.alignMEM.dedupOptPIC.realignGATK.reads	0.785714	0.999383
CLL-45286-08S00623-TP1-aa_S69_L001_R1_001.cutadapt.alignMEM.dedupOptPIC.realignGATK.reads	CLL-45286-09S4811-TP2-aa_S76_L001_R1_001.cutadapt.alignMEM.dedupOptPIC.realignGATK.reads	1	0.999396
CLL-002400-09S65247-TP1-aa_S06_L001_R1_001.cutadapt.alignMEM.dedupOptPIC.realignGATK.reads	CLL-002400-02S6761-TP2-aa_S89_L001_R1_001.cutadapt.alignMEM.dedupOptPIC.realignGATK.reads	1	0.999397
CLL-090600-03S07134-TP1-aa_S62_L001_R1_001.cutadapt.alignMEM.dedupOptPIC.realignGATK.reads	CLL-090600-66S8651-TP2-aa_S4_L001_R1_001.cutadapt.alignMEM.dedupOptPIC.realignGATK.reads	1	0.999407
CLL-089118-03S00584-TP1_S63_L001_R1_001.cutadapt.alignMEM.dedupOptPIC.realignGATK.reads	CLL-089118-66S2867-TP2-aa_S00_L001_R1_001.cutadapt.alignMEM.dedupOptPIC.realignGATK.reads	0.857143	0.999411
CLL-002411-09S65394-TP1-aa_S7_L001_R1_001.cutadapt.alignMEM.dedupOptPIC.realignGATK.reads	CLL-002411-65S06135-TP2-aa_S69_L001_R1_001.cutadapt.alignMEM.dedupOptPIC.realignGATK.reads	0.892857	0.999413
CLL-050637-08S65300-TP1-aa_S64_L001_R1_001.cutadapt.alignMEM.dedupOptPIC.realignGATK.reads	CLL-050637-02S04699-TP2-aa_S01_L001_R1_001.cutadapt.alignMEM.dedupOptPIC.realignGATK.reads	1	0.999416
CLL-059981-09S6877-TP1-aa_S81_L001_R1_001.cutadapt.alignMEM.dedupOptPIC.realignGATK.reads	CLL-059981-02S5525-TP2-aa_S08_L001_R1_001.cutadapt.alignMEM.dedupOptPIC.realignGATK.reads	0.892857	0.999417
CLL-062794-01S08884-TP1-aa_S03_L001_R1_001.cutadapt.alignMEM.dedupOptPIC.realignGATK.reads	CLL-062794-66S9854-TP2-aa_S75_L001_R1_001.cutadapt.alignMEM.dedupOptPIC.realignGATK.reads	0.964286	0.999419
CLL-056289-09S5709-TP1-aa_S69_L001_R1_001.cutadapt.alignMEM.dedupOptPIC.realignGATK.reads	CLL-056289-66S9888-TP2-aa_S86_L001_R1_001.cutadapt.alignMEM.dedupOptPIC.realignGATK.reads	1	0.99942
CLL-050299-08S60840-TP1-aa_S89_L001_R1_001.cutadapt.alignMEM.dedupOptPIC.realignGATK.reads	CLL-050299-03S0913-TP2-aa_S66_L001_R1_001.cutadapt.alignMEM.dedupOptPIC.realignGATK.reads	0.964286	0.999421
CLL-063828-01S01857-TP1-aa_S02_L001_R1_001.cutadapt.alignMEM.dedupOptPIC.realignGATK.reads	CLL-063828-60S65023-TP2-aa_S62_L001_R1_001.cutadapt.alignMEM.dedupOptPIC.realignGATK.reads	1	0.999421
CLL-008480-09S01085-TP1-aa_S01_L001_R1_001.cutadapt.alignMEM.dedupOptPIC.realignGATK.reads	CLL-008480-66S6871-TP2-aa_S61_L001_R1_001.cutadapt.alignMEM.dedupOptPIC.realignGATK.reads	0.857143	0.999422
CLL-062709-01S08049-TP1-aa_S71_L001_R1_001.cutadapt.alignMEM.dedupOptPIC.realignGATK.reads	CLL-062709-66S0011-TP2-aa_S04_L001_R1_001.cutadapt.alignMEM.dedupOptPIC.realignGATK.reads	0.892857	0.999422
CLL-068529-01S3394-TP1-aa_S02_L001_R1_001.cutadapt.alignMEM.dedupOptPIC.realignGATK.reads	CLL-068529-66S1135-TP2-aa_S1_L001_R1_001.cutadapt.alignMEM.dedupOptPIC.realignGATK.reads	0.857143	0.999424
CLL-072104-02S09932-TP1_S06_L001_R1_001.cutadapt.alignMEM.dedupOptPIC.realignGATK.reads	CLL-072104-66S6147-TP2-aa_S87_L001_R1_001.cutadapt.alignMEM.dedupOptPIC.realignGATK.reads	0.928571	0.999429
CLL-067193-01S3608-TP1-aa_S64_L001_R1_001.cutadapt.alignMEM.dedupOptPIC.realignGATK.reads	CLL-067193-65S6377-TP2-aa_S3_L001_R1_001.cutadapt.alignMEM.dedupOptPIC.realignGATK.reads	0.964286	0.999433
CLL-42486-08S02274-TP1-aa_S07_L001_R1_001.cutadapt.alignMEM.dedupOptPIC.realignGATK.reads	CLL-42486-66S6056-TP2-aa_S3_L001_R1_001.cutadapt.alignMEM.dedupOptPIC.realignGATK.reads	0.857143	0.999436
CLL-050903-08S60590-TP1-aa_S87_L001_R1_001.cutadapt.alignMEM.dedupOptPIC.realignGATK.reads	CLL-050903-60S06055-TP2-aa_S09_L001_R1_001.cutadapt.alignMEM.dedupOptPIC.realignGATK.reads	0.964286	0.999438
CLL-42076-08S01347-TP1-aa_S87_L001_R1_001.cutadapt.alignMEM.dedupOptPIC.realignGATK.reads	CLL-42076-01S01955-TP2-aa_S76_L001_R1_001.cutadapt.alignMEM.dedupOptPIC.realignGATK.reads	0.964286	0.999439
CLL-088500-03S7049-TP1-aa_S71_L001_R1_001.cutadapt.alignMEM.dedupOptPIC.realignGATK.reads	CLL-088500-66S0753-TP2-aa_S01_L001_R1_001.cutadapt.alignMEM.dedupOptPIC.realignGATK.reads	0.892857	0.999443
CLL-44466-09S4550-TP1-aa_S02_L001_R1_001.cutadapt.alignMEM.dedupOptPIC.realignGATK.reads	CLL-44466-02S01373-TP2-aa_S64_L001_R1_001.cutadapt.alignMEM.dedupOptPIC.realignGATK.reads	0.714286	0.999453
CLL-055737-08S04429-TP1-aa_S9_L001_R1_001.cutadapt.alignMEM.dedupOptPIC.realignGATK.reads	CLL-055737-04S0158-TP2-aa_S6_L001_R1_001.cutadapt.alignMEM.dedupOptPIC.realignGATK.reads	0.964286	0.999456
CLL-055333-08S65889-TP1-aa_S4_L001_R1_001.cutadapt.alignMEM.dedupOptPIC.realignGATK.reads	CLL-055333-66S7530-TP2-aa_S03_L001_R1_001.cutadapt.alignMEM.dedupOptPIC.realignGATK.reads	0.964286	0.999457
CLL-055131-08S65887-TP1-aa_S7_L001_R1_001.cutadapt.alignMEM.dedupOptPIC.realignGATK.reads	CLL-055131-66S9261-TP2-aa_S67_L001_R1_001.cutadapt.alignMEM.dedupOptPIC.realignGATK.reads	0.928571	0.999459
CLL-058618-09S0851-TP1-aa_S69_L001_R1_001.cutadapt.alignMEM.dedupOptPIC.realignGATK.reads	CLL-058618-65S06263-TP2-aa_S7_L001_R1_001.cutadapt.alignMEM.dedupOptPIC.realignGATK.reads	0.964286	0.999473
CLL-064307-01S60997-TP1-aa_S62_L001_R1_001.cutadapt.alignMEM.dedupOptPIC.realignGATK.reads	CLL-064307-66S7200-TP2-aa_S87_L001_R1_001.cutadapt.alignMEM.dedupOptPIC.realignGATK.reads	0.964286	0.99948
CLL-080474-02S60423-TP1_S62_L001_R1_001.cutadapt.alignMEM.dedupOptPIC.realignGATK.reads	CLL-080474-60S8188-TP2-aa_S64_L001_R1_001.cutadapt.alignMEM.dedupOptPIC.realignGATK.reads	0.928571	0.999491
CLL-44793-08S04521-TP1-aa_S68_L001_R1_001.cutadapt.alignMEM.dedupOptPIC.realignGATK.reads	CLL-44793-04S7960-TP2-aa_S1_L001_R1_001.cutadapt.alignMEM.dedupOptPIC.realignGATK.reads	0.928571	0.999504
CLL-069088-01S05398-TP1-aa_S06_L001_R1_001.cutadapt.alignMEM.dedupOptPIC.realignGATK.reads	CLL-069088-04S4179-TP2-aa_S04_L001_R1_001.cutadapt.alignMEM.dedupOptPIC.realignGATK.reads	0.928571	0.999506
CLL-064803-01S65892-TP1-aa_S8_L001_R1_001.cutadapt.alignMEM.dedupOptPIC.realignGATK.reads	CLL-064803-66S0490-TP2-aa_S70_L001_R1_001.cutadapt.alignMEM.dedupOptPIC.realignGATK.reads	0.857143	0.999507
CLL-41840-08S01833-TP1-aa_S08_L001_R1_001.cutadapt.alignMEM.dedupOptPIC.realignGATK.reads	CLL-41840-66S2904-TP2-aa_S70_L001_R1_001.cutadapt.alignMEM.dedupOptPIC.realignGATK.reads	1	0.99951
CLL-005468-09S4022-TP1-aa_S05_L001_R1_001.cutadapt.alignMEM.dedupOptPIC.realignGATK.reads	CLL-005468-01S05966-TP2-aa_S74_L001_R1_001.cutadapt.alignMEM.dedupOptPIC.realignGATK.reads	0.857143	0.99951
CLL-000420-09S00602-TP1-aa_S67_L001_R1_001.cutadapt.alignMEM.dedupOptPIC.realignGATK.reads	CLL-000420-09S00602-TP1-aa_S0_L001_R1_001.cutadapt.alignMEM.dedupOptPIC.realignGATK.reads	0.785714	0.999513
CLL-051429-01S2676-TP1-aa_S82_L001_R1_001.cutadapt.alignMEM.dedupOptPIC.realignGATK.reads	CLL-051429-66S7707-TP2-aa_S9_L001_R1_001.cutadapt.alignMEM.dedupOptPIC.realignGATK.reads	1	0.999526
CLL-052239-09S8190-TP1-aa_S77_L001_R1_001.cutadapt.alignMEM.dedupOptPIC.realignGATK.reads	CLL-052239-65S06314-TP2-aa_S64_L001_R1_001.cutadapt.alignMEM.dedupOptPIC.realignGATK.reads	0.892857	0.999529
CLL-051429-01S2676-TP1-aa_S82_L001_R1_001.cutadapt.alignMEM.dedupOptPIC.realignGATK.reads	CLL-051429-09S7204-TP1-aa_S01_L001_R1_001.cutadapt.alignMEM.dedupOptPIC.realignGATK.reads	1	0.99953
CLL-076359-02S1155-TP1-aa_S07_L001_R1_001.cutadapt.alignMEM.dedupOptPIC.realignGATK.reads	CLL-076359-04S02056-TP2-aa_S69_L001_R1_001.cutadapt.alignMEM.dedupOptPIC.realignGATK.reads	0.928571	0.999544
CLL-065188-01S7164-TP1-aa_S04_L001_R1_001.cutadapt.alignMEM.dedupOptPIC.realignGATK.reads	CLL-065188-66S6455-TP2-aa_S3_L001_R1_001.cutadapt.alignMEM.dedupOptPIC.realignGATK.reads	0.821429	0.999552
CLL-068767-01S1175-TP1-aa_S81_L001_R1_001.cutadapt.alignMEM.dedupOptPIC.realignGATK.reads	CLL-068767-60S05721-TP2-aa_S64_L001_R1_001.cutadapt.alignMEM.dedupOptPIC.realignGATK.reads	1	0.999555
CLL-069836-01S00881-TP1-aa_S01_L001_R1_001.cutadapt.alignMEM.dedupOptPIC.realignGATK.reads	CLL-069836-66S5483-TP2-aa_S73_L001_R1_001.cutadapt.alignMEM.dedupOptPIC.realignGATK.reads	1	0.999586
CLL-006062-09S00329-TP1-aa_S64_L001_R1_001.cutadapt.alignMEM.dedupOptPIC.realignGATK.reads	CLL-006062-60S65308-TP2-aa_S74_L001_R1_001.cutadapt.alignMEM.dedupOptPIC.realignGATK.reads	0.821429	0.999589
CLL-004874-01S0602-TP1-aa_S65_L001_R1_001.cutadapt.alignMEM.dedupOptPIC.realignGATK.reads	CLL-004874-04S4210-TP2-aa_S00_L001_R1_001.cutadapt.alignMEM.dedupOptPIC.realignGATK.reads	0.928571	0.99959
CLL-056638-09S5700-TP1-aa_S07_L001_R1_001.cutadapt.alignMEM.dedupOptPIC.realignGATK.reads	CLL-056638-66S6358-TP2-aa_S6_L001_R1_001.cutadapt.alignMEM.dedupOptPIC.realignGATK.reads	0.964286	0.999596
CLL-000330-09S00609-TP1-aa_S03_L001_R1_001.cutadapt.alignMEM.dedupOptPIC.realignGATK.reads	CLL-000330-66S0013-TP2-aa_S73_L001_R1_001.cutadapt.alignMEM.dedupOptPIC.realignGATK.reads	1	0.999602
CLL-060742-01S9666-TP1-aa_S0_L001_R1_001.cutadapt.alignMEM.dedupOptPIC.realignGATK.reads	CLL-060742-60S1771-TP2-aa_S2_L001_R1_001.cutadapt.alignMEM.dedupOptPIC.realignGATK.reads	0.857143	0.999603
CLL-055761-08S04328-TP1-aa_S89_L001_R1_001.cutadapt.alignMEM.dedupOptPIC.realignGATK.reads	CLL-055761-02S66550-TP2-aa_S70_L001_R1_001.cutadapt.alignMEM.dedupOptPIC.realignGATK.reads	0.928571	0.999608
CLL-098423-03S04479-TP1-aa_S81_L001_R1_001.cutadapt.alignMEM.dedupOptPIC.realignGATK.reads	CLL-098423-66S8679-TP2-aa_S09_L001_R1_001.cutadapt.alignMEM.dedupOptPIC.realignGATK.reads	0.892857	0.999614
CLL-091469-04S0570-TP1_S6_L001_R1_001.cutadapt.alignMEM.dedupOptPIC.realignGATK.reads	CLL-091469-66S0754-TP2-aa_S4_L001_R1_001.cutadapt.alignMEM.dedupOptPIC.realignGATK.reads	0.892857	0.999616
CLL-43296-08S03631-TP1-aa_S06_L001_R1_001.cutadapt.alignMEM.dedupOptPIC.realignGATK.reads	CLL-43296-66S0605-TP2-aa_S7_L001_R1_001.cutadapt.alignMEM.dedupOptPIC.realignGATK.reads	1	0.999618
CLL-068666-01S4682-TP1-aa_S81_L001_R1_001.cutadapt.alignMEM.dedupOptPIC.realignGATK.reads	CLL-068666-66S9473-TP2-aa_S64_L001_R1_001.cutadapt.alignMEM.dedupOptPIC.realignGATK.reads	0.928571	0.999625
CLL-079376-02S00335-TP1-aa_S03_L001_R1_001.cutadapt.alignMEM.dedupOptPIC.realignGATK.reads	CLL-079376-03S5964-TP2-aa_S63_L001_R1_001.cutadapt.alignMEM.dedupOptPIC.realignGATK.reads	1	0.999636
CLL-078263-02S4388-TP1-aa_S76_L001_R1_001.cutadapt.alignMEM.dedupOptPIC.realignGATK.reads	CLL-078263-60S08937-TP2-aa_S67_L001_R1_001.cutadapt.alignMEM.dedupOptPIC.realignGATK.reads	0.928571	0.999638
CLL-057628-09S5371-TP1-aa_S08_L001_R1_001.cutadapt.alignMEM.dedupOptPIC.realignGATK.reads	CLL-057628-02S5095-TP2-aa_S7_L001_R1_001.cutadapt.alignMEM.dedupOptPIC.realignGATK.reads	0.964286	0.999648
CLL-44196-08S04631-TP1-aa_S85_L001_R1_001.cutadapt.alignMEM.dedupOptPIC.realignGATK.reads	CLL-44196-04S4714-TP2-aa_S2_L001_R1_001.cutadapt.alignMEM.dedupOptPIC.realignGATK.reads	1	0.999655
CLL-32956-09S00989-TP1-aa_S1_L001_R1_001.cutadapt.alignMEM.dedupOptPIC.realignGATK.reads	CLL-32956-66S6935-TP2-aa_S88_L001_R1_001.cutadapt.alignMEM.dedupOptPIC.realignGATK.reads	0.928571	0.999662
CLL-49743-08S09755-TP1-aa_S60_L001_R1_001.cutadapt.alignMEM.dedupOptPIC.realignGATK.reads	CLL-49743-02S1265-TP2-aa_S3_L001_R1_001.cutadapt.alignMEM.dedupOptPIC.realignGATK.reads	0.892857	0.999669
CLL-002466-09S65240-TP1-aa_S09_L001_R1_001.cutadapt.alignMEM.dedupOptPIC.realignGATK.reads	CLL-002466-66S8341-TP2-aa_S02_L001_R1_001.cutadapt.alignMEM.dedupOptPIC.realignGATK.reads	0.892857	0.999675
CLL-42087-08S01340-TP1-aa_S72_L001_R1_001.cutadapt.alignMEM.dedupOptPIC.realignGATK.reads	CLL-42087-60S03142-TP2-aa_S73_L001_R1_001.cutadapt.alignMEM.dedupOptPIC.realignGATK.reads	0.964286	0.999684
CLL-091061-03S60967-TP1-aa_S00_L001_R1_001.cutadapt.alignMEM.dedupOptPIC.realignGATK.reads	CLL-091061-66S9842-TP2-aa_S03_L001_R1_001.cutadapt.alignMEM.dedupOptPIC.realignGATK.reads	0.964286	0.999684
CLL-055748-08S04422-TP1-aa_S77_L001_R1_001.cutadapt.alignMEM.dedupOptPIC.realignGATK.reads	CLL-055748-66S7694-TP2-aa_S64_L001_R1_001.cutadapt.alignMEM.dedupOptPIC.realignGATK.reads	0.964286	0.999684
CLL-40412-08S05474-TP1-aa_S75_L001_R1_001.cutadapt.alignMEM.dedupOptPIC.realignGATK.reads	CLL-40412-66S0888-TP2-aa_S7_L001_R1_001.cutadapt.alignMEM.dedupOptPIC.realignGATK.reads	0.964286	0.999692
CLL-058989-09S0135-TP1-aa_S08_L001_R1_001.cutadapt.alignMEM.dedupOptPIC.realignGATK.reads	CLL-058989-66S6377-TP2-aa_S62_L001_R1_001.cutadapt.alignMEM.dedupOptPIC.realignGATK.reads	0.964286	0.999696
CLL-054710-09S03265-TP1-aa_S77_L001_R1_001.cutadapt.alignMEM.dedupOptPIC.realignGATK.reads	CLL-054710-01S2813-TP2-aa_S03_L001_R1_001.cutadapt.alignMEM.dedupOptPIC.realignGATK.reads	0.892857	0.999701
CLL-050626-08S65309-TP1-aa_S61_L001_R1_001.cutadapt.alignMEM.dedupOptPIC.realignGATK.reads	CLL-050626-66S9806-TP2-aa_S71_L001_R1_001.cutadapt.alignMEM.dedupOptPIC.realignGATK.reads	1	0.999701
CLL-006602-09S06515-TP1-aa_S87_L001_R1_001.cutadapt.alignMEM.dedupOptPIC.realignGATK.reads	CLL-006602-65S9031-TP2-aa_S62_L001_R1_001.cutadapt.alignMEM.dedupOptPIC.realignGATK.reads	0.892857	0.999702
CLL-060510-01S8717-TP1-aa_S07_L001_R1_001.cutadapt.alignMEM.dedupOptPIC.realignGATK.reads	CLL-060510-60S2186-TP2-aa_S7_L001_R1_001.cutadapt.alignMEM.dedupOptPIC.realignGATK.reads	0.928571	0.999706
CLL-050661-08S65998-TP1-aa_S08_L001_R1_001.cutadapt.alignMEM.dedupOptPIC.realignGATK.reads	CLL-050661-04S4215-TP2-aa_S6_L556_R1_001.cutadapt.alignMEM.dedupOptPIC.realignGATK.reads	0.964286	0.999713
CLL-050546-08S65996-TP1-aa_S73_L001_R1_001.cutadapt.alignMEM.dedupOptPIC.realignGATK.reads	CLL-050546-66S1518-TP2-aa_S79_L001_R1_001.cutadapt.alignMEM.dedupOptPIC.realignGATK.reads	0.892857	0.999715
CLL-071682-02S07635-TP1-aa_S7_L001_R1_001.cutadapt.alignMEM.dedupOptPIC.realignGATK.reads	CLL-071682-66S0328-TP2-aa_S0_L001_R1_001.cutadapt.alignMEM.dedupOptPIC.realignGATK.reads	0.964286	0.999717
CLL-087476-03S6384-TP1-aa_S9_L001_R1_001.cutadapt.alignMEM.dedupOptPIC.realignGATK.reads	CLL-087476-60S09763-TP2-aa_S62_L001_R1_001.cutadapt.alignMEM.dedupOptPIC.realignGATK.reads	0.928571	0.999719
CLL-74094-08S03120-TP1-aa_S2_L001_R1_001.cutadapt.alignMEM.dedupOptPIC.realignGATK.reads	CLL-74094-60S04784-TP2-aa_S01_L001_R1_001.cutadapt.alignMEM.dedupOptPIC.realignGATK.reads	0.964286	0.999723
CLL-45139-08S4874-TP1-aa_S83_L001_R1_001.cutadapt.alignMEM.dedupOptPIC.realignGATK.reads	CLL-45139-09S4467-TP2-aa_S61_L001_R1_001.cutadapt.alignMEM.dedupOptPIC.realignGATK.reads	0.964286	0.999727
CLL-076042-02S9285-TP1_S8_L001_R1_001.cutadapt.alignMEM.dedupOptPIC.realignGATK.reads	CLL-076042-65S07514-TP2-aa_S9_L001_R1_001.cutadapt.alignMEM.dedupOptPIC.realignGATK.reads	0.857143	0.999728
CLL-44668-08S03433-TP1-aa_S64_L001_R1_001.cutadapt.alignMEM.dedupOptPIC.realignGATK.reads	CLL-44668-66S7441-TP2-aa_S88_L001_R1_001.cutadapt.alignMEM.dedupOptPIC.realignGATK.reads	1	0.999732
CLL-066271-01S1400-TP1-aa_S03_L001_R1_001.cutadapt.alignMEM.dedupOptPIC.realignGATK.reads	CLL-066271-60S04435-TP2-aa_S04_L001_R1_001.cutadapt.alignMEM.dedupOptPIC.realignGATK.reads	0.964286	0.999742
CLL-055068-08S04968-TP1-aa_S78_L001_R1_001.cutadapt.alignMEM.dedupOptPIC.realignGATK.reads	CLL-055068-66S0593-TP2-aa_S05_L001_R1_001.cutadapt.alignMEM.dedupOptPIC.realignGATK.reads	1	0.999747
CLL-34239-01S65196-TP1-aa_S74_L001_R1_001.cutadapt.alignMEM.dedupOptPIC.realignGATK.reads	CLL-34239-66S0997-TP2-aa_S0_L001_R1_001.cutadapt.alignMEM.dedupOptPIC.realignGATK.reads	0.964286	0.999755
CLL-091289-04S5148-TP1-aa_S67_L001_R1_001.cutadapt.alignMEM.dedupOptPIC.realignGATK.reads	CLL-091289-66S7863-TP2-aa_S80_L001_R1_001.cutadapt.alignMEM.dedupOptPIC.realignGATK.reads	0.928571	0.999774
CLL-43994-08S03678-TP1-aa_S69_L001_R1_001.cutadapt.alignMEM.dedupOptPIC.realignGATK.reads	CLL-43994-66S6733-TP2-aa_S02_L001_R1_001.cutadapt.alignMEM.dedupOptPIC.realignGATK.reads	1	0.999776
CLL-055608-08S04965-TP1-aa_S63_L001_R1_001.cutadapt.alignMEM.dedupOptPIC.realignGATK.reads	CLL-055608-66S0212-TP2-aa_S63_L001_R1_001.cutadapt.alignMEM.dedupOptPIC.realignGATK.reads	1	0.999778
CLL-004727-01S0557-TP1-aa_S85_L001_R1_001.cutadapt.alignMEM.dedupOptPIC.realignGATK.reads	CLL-004727-66S8368-TP2-aa_S74_L001_R1_001.cutadapt.alignMEM.dedupOptPIC.realignGATK.reads	0.964286	0.999784
CLL-058844-09S0466-TP1-aa_S00_L001_R1_001.cutadapt.alignMEM.dedupOptPIC.realignGATK.reads	CLL-058844-66S7327-TP2-aa_S73_L001_R1_001.cutadapt.alignMEM.dedupOptPIC.realignGATK.reads	0.964286	0.999788
CLL-057999-09S5471-TP1-aa_S75_L001_R1_001.cutadapt.alignMEM.dedupOptPIC.realignGATK.reads	CLL-057999-66S7572-TP2-aa_S2_L001_R1_001.cutadapt.alignMEM.dedupOptPIC.realignGATK.reads	1	0.99979
CLL-078101-02S4386-TP1-aa_S86_L001_R1_001.cutadapt.alignMEM.dedupOptPIC.realignGATK.reads	CLL-078101-02S02429-TP2-aa_S05_L001_R1_001.cutadapt.alignMEM.dedupOptPIC.realignGATK.reads	1	0.999803
CLL-084704-03S00532-TP1-aa_S87_L001_R1_001.cutadapt.alignMEM.dedupOptPIC.realignGATK.reads	CLL-084704-66S1723-TP2-aa_S8_L001_R1_001.cutadapt.alignMEM.dedupOptPIC.realignGATK.reads	0.964286	0.999849
CLL-48410-08S08853-TP1-aa_S80_L001_R1_001.cutadapt.alignMEM.dedupOptPIC.realignGATK.reads	CLL-48410-01S4935-TP2-aa_S7_L001_R1_001.cutadapt.alignMEM.dedupOptPIC.realignGATK.reads	0.964286	0.99986
CLL-089669-03S8102-TP1-aa_S06_L001_R1_001.cutadapt.alignMEM.dedupOptPIC.realignGATK.reads	CLL-089669-66S8910-TP2-aa_S77_L001_R1_001.cutadapt.alignMEM.dedupOptPIC.realignGATK.reads	1	0.99988
CLL-003103-09S60469-TP1-aa_S7_L001_R1_001.cutadapt.alignMEM.dedupOptPIC.realignGATK.reads	CLL-003103-03S09863-TP2-aa_S75_L001_R1_001.cutadapt.alignMEM.dedupOptPIC.realignGATK.reads	0.892857	0.999884
CLL-89656-08S07226-TP1-aa_S85_L001_R1_001.cutadapt.alignMEM.dedupOptPIC.realignGATK.reads	CLL-89656-66S0722-TP2-aa_S63_L001_R1_001.cutadapt.alignMEM.dedupOptPIC.realignGATK.reads	1	0.999889
CLL-053454-09S1706-TP1-aa_S83_L001_R1_001.cutadapt.alignMEM.dedupOptPIC.realignGATK.reads	CLL-053454-02S8386-TP2-aa_S72_L001_R1_001.cutadapt.alignMEM.dedupOptPIC.realignGATK.reads	1	0.999892
CLL-057308-09S5417-TP1_S08_L001_R1_001.cutadapt.alignMEM.dedupOptPIC.realignGATK.reads	CLL-057308-66S7074-TP2-aa_S61_L001_R1_001.cutadapt.alignMEM.dedupOptPIC.realignGATK.reads	0.928571	0.999916
CLL-068380-66S0275-TP2-aa_S0_L001_R1_001.cutadapt.alignMEM.dedupOptPIC.realignGATK.reads	CLL-068380-66S0275-TP2-aa_S0_L001_R1_001.cutadapt.alignMEM.dedupOptPIC.realignGATK.reads	1	1
CLL-052127-66S9507-TP2-aa_S81_L001_R1_001.cutadapt.alignMEM.dedupOptPIC.realignGATK.reads	CLL-052127-66S9507-TP2-aa_S81_L001_R1_001.cutadapt.alignMEM.dedupOptPIC.realignGATK.reads	1	1
