# Supplementary material for: Genotyping from targeted NGS data based on a small set of SNPs correctly matches patient samples
Source: BMC Res Notes. 2025 Jul 2;18:270. doi: 10.1186/s13104-025-07348-3 (PMC12225085; doi:10.1186/s13104-025-07348-3)
Supplement: Supplementary file 8 — Additional file 8. ZIP file. This archive file contains the Swap_checker.R file, which includes the wrapper swap_checker() function, with built-in modified sampleSwaps() function and the list of 28 SNPs used for detection of swapped samples from CLL patients. The archive also includes the list of SNPs as a separate BED file (SNPs_selected.bed; not necessary for using the function but useful as a template for creating custom lists of SNPs) and a help file (README.md). [file 13104_2025_7348_MOESM8_ESM.zip]

Archive with 3 entries (3 files):
- SNPs_selected.bed
- Swap_checker.R
- README.md
