# Supplementary material for: Genotyping from targeted NGS data based on a small set of SNPs correctly matches patient samples
Source: BMC Res Notes. 2025 Jul 2;18:270. doi: 10.1186/s13104-025-07348-3 (PMC12225085; doi:10.1186/s13104-025-07348-3)
Supplement: Supplementary file 8 — Additional file 8. ZIP file. This archive file contains the Swap_checker.R file, which includes the wrapper swap_checker() function, with built-in modified sampleSwaps() function and the list of 28 SNPs used for detection of swapped samples from CLL patients. The archive also includes the list of SNPs as a separate BED file (SNPs_selected.bed; not necessary for using the function but useful as a template for creating custom lists of SNPs) and a help file (README.md). [file 13104_2025_7348_MOESM8_ESM.zip › SNPs_selected.bed]

chr	start	ref	alt	rsid
chr1	115256669	G	A	rs969273
chr1	150552042	G	A	rs16837903
chr2	111907691	T	C	rs724710
chr4	153332380	T	G	rs12644477
chr6	44228162	G	A	rs2233437
chr7	124469267	A	T	rs10263573
chr9	139391636	G	A	rs2229974
chr11	64039175	G	A	rs2286615
chr11	102207851	G	A	rs1055088
chr11	108225483	C	T	rs664982
chr12	25378456	T	C	rs76433096
chr16	81819768	T	C	rs1143685
chr16	81888152	A	G	rs1143686
chr16	81902797	A	G	rs12445580
chr16	81914583	C	T	rs11865395
chr16	81927217	G	C	rs4889430
chr16	81941319	C	T	rs1143689
chr16	81954789	C	G	rs12446127
chr16	81971403	T	C	rs1071644
chr17	7579801	G	C	rs1642785
chr18	60985879	T	C	rs1801018
chr19	49459104	A	G	rs1805419
chr22	18226521	C	T	rs738094
chr22	23054916	G	T	rs5759408
chr22	23055539	G	T	rs1985791
chr22	23241705	G	A	rs62218846
chr22	23247082	C	G	rs2009433
chrX	100611285	T	C	rs3747288
